# Supplementary material for: Multi-omics analysis elucidates the therapeutic mechanisms of the Quzhi formula in metabolic dysfunction-associated steatohepatitis targeting gut microbiota, lipid metabolism, and the role of its metabolite fraxin
Source: Front Pharmacol. 2025 Nov 3;16:1694242. doi: 10.3389/fphar.2025.1694242 (PMC12620365; doi:10.3389/fphar.2025.1694242)
Supplement: Supplementary file 2 [file Table3.xlsx]

## Sheet: Worksheet
Metabolites-POS	Metabolites-NEG
2-propenethioamide, 2-cyano-3-(3,4-dihydroxyphenyl)-, (2e)-	5-fluorocytidine
7-dehydrocholesterol	6h-thieno[3,2-f][1,2,4]triazolo[4,3-a][1,4]diazepine-6-acetamide, 4-(4-chlorophenyl)-n-(4-hydroxyphenyl)-2,3,9-trimethyl-, (6s)-
Adenosine	Acetic acid, 2-(4-chloro-2-methylphenoxy)-
Alisol a	Amoxicillin
Angeloylgomisin h	Bucladesine
Anisomycin	D-arabinose
Antipyrine	Humulone
Biflorin	L-aspartic acid
Butafenacil	L-cystine
Camp	Met-Trp
Cortisone	Microcystin lr
Cyclic gmp	N-(.alpha.-linolenoyl)tyrosine
Desferrioxamine	N-arachidonoyl-l-alanine
Dl-cystathionine	Probucol
Famotidine	Raltitrexed
Folate	Seleno-l-methionine
Fraxin	Taurochenodeoxycholate
Fulvestrant 9-sulfone	16,16-dimethyl-6-ketoprostaglandin e1
Inosine 5'-monophosphate	18.beta.-glycyrrhetinic acid
Isopentenyladenosine	2-arachidonoyl-1-stearoyl-sn-glycero-3-phosphoethanolamine
Lpc 16:0	3'-hydroxyrepaglinide
Lys-Cys	Ethyl 7-chloro-6-fluoro-4-hydroxyquinoline-3-carboxylate
Napelline	S-(2-boronoethyl)-l-cysteine
Nevadensin
Nicotinate d-ribonucleotide
Nivalenol
Nootkatone
Norharmane
Prometon
Proscillaridin a
Tauroursodeoxycholic acid
Zerumbone
1,2-diarachidonoyl-sn-glycero-3-phosphocholine
3-(2-hydroxyethyl)indole
3-[2-(6,7-dihydroxy-1,2,4a-trimethylspiro[3,4,6,7,8,8a-hexahydro-2h-naphthalene-5,2'-oxirane]-1-yl)ethyl]-2-hydroxy-2h-furan-5-one
4-methylcatechol
Adenylosuccinic acid
Anserine
Caffeate
Fludrocortisone
Isobergaptene
Leucenol
Pseudoerythromycin a enol ether
Sufentanyl
Trimethylamine n-oxide
Tris(hydroxymethyl)aminomethane
