# Supplementary material for: Multi-omics analysis elucidates the therapeutic mechanisms of the Quzhi formula in metabolic dysfunction-associated steatohepatitis targeting gut microbiota, lipid metabolism, and the role of its metabolite fraxin
Source: Front Pharmacol. 2025 Nov 3;16:1694242. doi: 10.3389/fphar.2025.1694242 (PMC12620365; doi:10.3389/fphar.2025.1694242)
Supplement: Supplementary file 7 [file Table1.xlsx]

## Sheet: Postive ion mode-
ID	NameEN	CompositeScore	InChIKey	SMILES	Formula	name	Class	Species Source	mzmed	rt（min）	QC01	QZF1	QZF2	QZF3
31	NEPSILON,NEPSILON,NEPSILON-TRIMETHYLLYSINE	0.972332	MXNRLFUSFKVQSK-UHFFFAOYSA-N	C[N+](C)(C)CCCCC(C(=O)[O-])N	C9H20N2O2	M189.160T36.249	Amino acid derivatives	Lamium amplexicaule;Rhizoma Polygoni cuspidati;Rhizoma Coptidis;Thallus Lamiriae	189.16	0.604146	7.71418e+07	7.78968e+07	8.18248e+07	9.24123e+07
21	Fraxin	0.988352	CRSFLLTWRCYNNX-QBNNUVSCSA-N	COC1=C(C(=C2C(=C1)C=CC(=O)O2)OC3C(C(C(C(O3)CO)O)O)O)O	C16H18O10	M393.078T38.711	Coumarins and derivatives	Fraxinus chinensis;Fraxinus ornus;Fraxinus szaboana [Syn. Fraxinus chinensis var. acuminata];Chimonanthus fragrans [Syn. Chimonanthus praecox];Fraxinus stylosa;/;Fructus Aristolochiae;Acer nikoense;Fraxinus excelsior;Aesculus hippocastanum;Radix et Rhizoma Notopterygii;Fraxinus paxiana;Cortex Fraxini;Aesculus turbinata;Fraxinus potamophila;Fraxinus floribunda;Fraxinus bungeana;Semen Aesculi	393.078	0.645177	3.31203e+07	3.56736e+07	3.37063e+07	3.48849e+07
108	DEOXYCARNITINE	0.705228	JHPNVNIEXXLNTR-UHFFFAOYSA-N	O=C([O-])CCC[N+](C)(C)C	C7H15NO2	M146.118T38.716	Fatty Acyls		146.118	0.645272	5.7405e+06	5.35481e+06	6.16719e+06	6.68061e+06
15	Choline [M]+	0.993988	OEYIOHPDSNJKLS-UHFFFAOYSA-N	OCC[N+](C)(C)C	C5H14NO	M104.107T39.709	Organonitrogen compounds	Radix Stemoe;Rhizoma Typhonii;/;/;Rhizoma Pinelliae;Herba Plantaginis;Semen Plantaginis;/;Radix Aconiti;Radix chuanxiong；Rhizoma Chuanxiong;Radix Angelicae sinensis;Radix Codonopsis pilosulae;Caulis Erycibes;Dens Draconis Preparata;Hedyotis auricularia;Poria;/;Fructus Choerospondiatis;Semen Glycine Max;Nigella damascena;Herba Saxifragae;/;Artemisia scoparia [Syn. Artemisia capillaris var. scopari…	104.107	0.66181	3.67524e+09	2.27143e+09	2.53558e+09	2.19341e+09
23	(E)-3-[4-[(2S,3R,4S,5S,6R)-3,4,5-trihydroxy-6-(hydroxymethyl)oxan-2-yl]oxyphenyl]prop-2-enoic acid	0.881627	LJFYQZQUAULRDF-FDGSXQGBSA-N	O=C(O)C=CC1=CC=C(OC2OC(CO)C(O)C(O)C2O)C=C1	C15H18O8	M349.088T42.670	Phenylpropanoids	herba meconpsis integrifoliae;Acanthus ilicifolius;Trifolium repens;Eucalyptus maculata;Annona muricata;Plantago major;Notholirion hyacinthinum [Syn. Notholirion bulbuliferum];Flos Lonicerae;Aloe;Solanum tuberosum;Ephedra equisetina;Citrus limon;Melilotus suaveolens;/;/;Flos Inulae;Catalpa ovata;Syringa oblata;Herba Schizonepetae;Semen Phaseoli Radiati	349.088	0.711175	9.74055e+07	9.89147e+07	1.01492e+08	9.35871e+07
61	Trigonelline HCl	0.985619	TZSYLWAXZMNUJB-UHFFFAOYSA-N	C[N+]1=CC=CC(=C1)C(=O)O.[Cl-]	C7H7NO2.HCl	M138.055T42.670	Alkaloids		138.055	0.711175	8.3514e+08	8.45131e+08	4.93673e+08	4.14221e+08
1	Nicotinamide	1	DFPAKSUCGFBDDF-UHFFFAOYSA-N	C1=CC(=CN=C1)C(=O)N	C6H6N2O	M123.055T52.061	Alkaloids	Cordyceps;Semen Phaseoli Radiati;fructus hippophae;Rhizoma Smilacis Glabrae;Rhizoma Alismatis;Phallus impudicus;Austrotaxus spicata;Lycium barbarum;Taraxacum formosanum;Semen Hyoscyami;Stigma Croci;/;Crocus sativus;Rhizoma Anemarrhee;Armillariella mellea	123.055	0.867689	2.33516e+08	2.35496e+08	2.22498e+08	2.32223e+08
57	Epigallocatechin-3-gallate	0.894298	WMBWREPUVVBILR-WIYYLYMNSA-N	OC1=CC(O)=C2C[C@@H](OC(=O)C3=CC(O)=C(O)C(O)=C3)[C@H](OC2=C1)C1=CC(O)=C(O)C(O)=C1	C22H18O11	M459.090T57.377	Flavonoids	Radix Ampelopsis;/;/;Ardisiae japonicae;Camellia sinensis [Syn. Thea sinensis];Scurrura atropurpurea;Acer nikoense;Myrica esculent;Hamamelis virginiana;Syzygium samarangense;Mallotus japonicus;Phyllanthus emblica;Herba Acalyphae;Folium camelliae sinensis;Semen Ginkgo;Folium Eriobotryae;Fructus Phyllanthi;Semen Lablab Album	459.09	0.956285	3.74896e+07	3.73383e+07	3.63137e+07	3.68839e+07
77	Tyramine	0.815188	DZGWFCGJZKJUFP-UHFFFAOYSA-N	C1=CC(=CC=C1CCN)O	C8H11NO	M138.091T57.492	Alkaloids	Lophophora williamsii;Radix Ampelopsis;/;Lolium multiflorum;Allium victorialis;Herba Capsellae;Glycine max;folium citri tangerie;Aloe;herba pyrolae chinensis;Viscum album;Claviceps purpurea;Fructus Hordei Germitus;Datura innoxia;Datura innoxia;pollen typhae;Radix Moghaniae Philippinensis;/;/;Herba Cirsii;Flos Daturae;Tephrosia noctiflora;Lamium barbatum	138.091	0.958203	1.26507e+08	1.30202e+08	1.30107e+08	1.36735e+08
2	Anisic aldehyde	1	ZRSNZINYAWTAHE-UHFFFAOYSA-N	COC1=CC=C(C=C1)C=O	C8H8O2	M137.060T63.901	Phenols	/;Fructus Amomi;Fructus Amomi;Fructus Gardeniae;Fructus Anisi Stellati;/;/;/;/;Folium Pogostemonis;Oleum Pogostemonis;Ramulus Cinmomi;Fructus Piperis;/;Foeniculum vulgare;/;Agastache rugosus;Ulva pertusa;Magnolia salicifolia;Folium Eriobotryae;Radix Ginseng;Semen Myristicae;Cortex Cinmomi;/;Rhizoma Kaempferiae;/;Prunus persica;Osmorhiza aristata var. laxa;fructus Foeniculi;Bulbus Allii Macrostemi…	137.06	1.06501	8.26157e+07	7.5006e+07	7.61222e+07	8.08762e+07
125	(+/-)-Synephrine	0.625094	YRCWQPVGYLYSOX-UHFFFAOYSA-N	OC1=CC=C(C=C1)C(O)CNC	C9H13NO2	M168.102T72.180	Phenols	Fructus Xanthii sibirici;Pericarpium Citri Reticulatae;Citrus chachiensis;Citrus reticulata;Radix Gentiae macrophyllae;/;Radix Notoginseng;/;/;Radix Smilacis;Fructus Evodiae;Fructus Evodiae;Stigma Croci;Fructus Aurantii;Fructus Aurantii Immaturus	168.102	1.203	9.37347e+07	9.53243e+07	9.35945e+07	9.49485e+07
27	5-Hydroxymethylfurfural	0.982882	NOEGNKMFWQHSLB-UHFFFAOYSA-N	C1=C(OC(=C1)C=O)CO	C6H6O3	M127.039T93.968	Organooxygen compounds	Jatropha curcas;Ziziphus jujuba var. spinosa;Dioscorea hypoglauca [Syn. Dioscorea collettii var. hypoglauca];Rhizoma Acori graminei;Styrax;Radix Scrophulariae;Rhizoma Homalomee occultae;Atractylodes chinensis;Phlomis umbrosa;Radix Aconiti;/;Radix Codonopsis pilosulae;Cortex Eucommiae;Rhizoma Dryriae;Herba Capsellae;Cassia fistula;Radix Rehmanniae Preparata;Asparagus cochinchinensis [Syn. Asparagu…	127.039	1.56614	2.7069e+09	2.74808e+09	2.26386e+09	2.84309e+09
132	5-Hydroxytryptophan	0.608158	LDCYZAJDBXYCGN-UHFFFAOYSA-N	C1=CC2=C(C=C1O)C(=CN2)CC(C(=O)O)N	C11H12N2O3	M221.092T95.002	Alkaloids	Mucuna pruriens;Flos Carthami;radix tripterygii wilfordii	221.092	1.58337	5.71453e+07	5.83643e+07	6.10084e+07	5.85394e+07
55	Isovanillic acid	0.897812	LBKFGYZQBSGRHY-UHFFFAOYSA-N	COC1=C(C=C(C=C1)C(=O)O)O	C8H8O4	M169.050T95.544	Phenols	Cynanchum chinense;Tupistra chinensis;Jatropha curcas;Rhizoma Zingiberis Recens;Stigma Croci;Radix Scrophulariae;Campsis grandiflora;/;Radix Dichroae;Pericarpium Citri Reticulatae;Fructus Meliae Toosendan;Herba Pteridis multifidae;Rhizoma Dioscoreae bulbiferae;/;Arachis hypogaea;Ilex pubescens;/;Microcos paniculata [Syn. Grewia microcos ];Fructus Polygoni Orientalis;Folium Llicis Chinensis;/;Seme…	169.05	1.5924	3.00272e+07	2.47252e+07	2.41273e+07	2.34936e+07
97	4-Methyl-6,7-dihydroxycoumarin	0.736003	KVOJTUXGYQVLAJ-UHFFFAOYSA-N	CC1=CC(=O)OC2=CC(=C(C=C12)O)O	C10H8O4	M193.050T97.588	Phenylpropanoids	/;Zanthoxylum schinifolium;Resi oliani	193.05	1.62646	3.05285e+07	3.01412e+07	3.81222e+07	1.80307e+07
73	Cianidanol	0.827742	PFTAWBLQPZVEMU-DZGCQCFKSA-N	C1C(C(OC2=CC(=CC(=C21)O)O)C3=CC(=C(C=C3)O)O)O	C15H14O6	M291.086T134.363	Phenols	Radix Ampelopsis;semen arecae;Fructus tsaoko;Semen Phaseoli;/;/;Cortex Eucommiae;Catechu;Ramulus Uncariae cum Uncis;/;Ramulus Cinmomi;Folium Nelumbinis;Radix Scutellariae;Rhizoma Dioscoreae bulbiferae;Herba Glechomae Longitubae;Rhizoma Fagopyri Cymosi;Semen Litchi;herba pyrolae chinensis;/;Fructus Hordei Germitus;/;Fructus Chaenomelis;/;fructus hippophae;/;Semen Aesculi;Spi gleditsiae;Oleum Rhodo…	291.086	2.23938	4.09902e+07	1.71968e+08	1.7459e+08	4.16161e+07
104	Procyanidin B1	0.717332	XFZJEEAOWLFHDH-UKWJTHFESA-N	C1C(C(OC2=C1C(=CC(=C2C3C(C(OC4=CC(=CC(=C34)O)O)C5=CC(=C(C=C5)O)O)O)O)O)C6=CC(=C(C=C6)O)O)O	C30H26O12	M579.151T134.366	Procyanidins	/;Rhizoma Dryriae;semen arecae;herba Menthae;Rheum sp.;Garcinia mangostana;Antenoron neofiliforme;Cinnamomum bejolghota;/;Ramulus Cinmomi;Davallia mariesii;Euphoria longan [Syn. Dimocarpus longan];Arachis hypogaea;Campylotropis hirtella;Flos Buddlejae;Aesculus hippocastanum;Cassia fistula;Vitis vinifera;Cortex Cinmomi;Dioscorea cirrhosa [Syn. Dioscorea pogonoides];Cola acuminata;Fagopyrum cymosum…	579.151	2.23943	4.79891e+07	5.01523e+07	5.01186e+07	4.92026e+07
92	4-Hydroxybenzoic acid	0.777087	FJKROLUGYXJWQN-UHFFFAOYSA-N	OC(=O)C1=CC=C(O)C=C1	C7H6O3	M139.039T136.613	Phenols	Imperata cylindrica var. major;Nidus Vespae;Herba Pteridis multifidae;/;herba centellae;Mangifera indica;Fructus Psoraleae Corylifoliae;Diospyros kaki;Taraxacum mongolicum;Semen Cassiae;Fructus Viticis;Echinacea purpurea;Uvaria chamae;Radix Angelicae Dahuricae;Herba Lobeliae Chinensis;Paeonia veitchii;Plantago major;Cortex Lycii Radicis;Paeonia emodi;Drymaria diandra [Syn. Drymaria cordata ssp. d…	139.039	2.27689	2.39103e+07	2.78559e+07	2.94829e+07	5.95505e+07
29	CREATINE	0.702585	CVSVTCORWBXHQV-UHFFFAOYSA-N	CN(CC(=O)O)C(=N)N	C4H9N3O2	M132.081T139.911	Organic acids and derivatives	Canis familiaris;Canis familiaris;Agastache rugosus;Cyprinus carpio;/;Bos taurus domesticus, Bubalus bubalis;Rana nigromaculata, Rana plancyi;Crataegus pinnatifida;/;Bos taurus domesticus;Elephas maximus;Cortex Tooe Sinensis	132.081	2.33185	9.7782e+07	1.04513e+08	9.83536e+07	1.00345e+08
111	L-Tryptophan	0.974663	QIVBCDIJIAJPQS-VIFPVBQESA-N	C1=CC=C2C(=C1)C(=CN2)CC(C(=O)O)N	C11H12N2O2	M205.097T139.911	Organoheterocyclic compounds	Radix Bupleuri;Aesculus chinensis;Herba Nerviliae;Radix Glehniae;Bombyx mori;Rhizoma Atractylodis;/;Folium Isatidis;Radix Codonopsis pilosulae;Medulla Junci;Herba Clinopodii;Herba Pteridis multifidae;/;Fructus Lycii;Coprinus atramentarius;Caulis Piperis Kadsurae；Caulis Piperis futokadsurae;Semen Juglandis;Rhizoma Polygoni cuspidati;Fagopyrum esculentum;Ageratum conyzoides;Radix Isatidis seu Baphi…	205.097	2.33185	1.70386e+09	1.80507e+09	1.69114e+09	1.74465e+09
62	Protocatechualdehyde	0.873209	IBGBGRVKPALMCQ-UHFFFAOYSA-N	C1=CC(=C(C=C1C=O)O)O	C7H6O3	M139.039T155.589	Phenols	Pyrus calleryana;Rhizoma Pinelliae;Periostracum Cicadae;Radix Salviae liguliobae;flos puerariae lobatae;Ramulus Cinmomi;radix tripterygii wilfordii;Semen Litchi;/;Fructus Mori;Fructus Corni;/;Folium Llicis Chinensis;Rhizoma Arisaematis;Herba Cirsii;Stigma Maydis;Herba Lycopi;/;Blumea balsamifera;Radix Stemoe;Menispermum dauricum;Caulis Clematidis Armandii;Salvia przewalskii;Salvia prionitis;Salvi…	139.039	2.59314	4.92446e+07	4.50487e+07	5.03029e+07	4.40239e+07
32	Salicylic acid	0.967871	YGSDEFSMJLZEOE-UHFFFAOYSA-N	C1=CC=C(C(=C1)C(=O)O)O	C7H6O3	M139.039T171.201	Phenols	Swertia angustifolia;/;Isodon japonica var. glaucocalyx	139.039	2.85334	6.11559e+07	6.0129e+07	6.17996e+07	6.22833e+07
128	Chlorogenic acid	0.616792	CWVRJTMFETXNAD-JUHZACGLSA-N	C1C(C(C(CC1(C(=O)O)O)OC(=O)C=CC2=CC(=C(C=C2)O)O)O)O	C16H18O9	M355.102T171.709	Phenylpropanoids	Rhizoma Imperatae;/;/;herba centellae;Herba Inulae;Flos Lonicerae;Flos Chrysanthemi;Herba Artemisiae Annuae;Flos Chrysanthemi Indici;Fructus Xanthii sibirici;Vinca erecta;/;Helianthus annuus;Helianthus annuus;Herba Cirsii;Eupatorium rebaudianum;Imperata cylindrica var. major;/;Phellodendron amurense;/;Laggera alata;Fructus Mori;Chrysanthemum indicum;Cortex Eucommiae;/;Cortex Eucommiae;Rhizoma Cur…	355.102	2.86182	6.42153e+08	6.25254e+08	6.34638e+08	6.54144e+08
123	isofraxidin	0.629087	HOEVRHHMDJKUMZ-UHFFFAOYSA-N	O=C1OC=2C(OC)=C(O)C(OC)=CC2C=C1	C11H10O5	M223.060T188.210	Phenylpropanoids	Acanthopanax senticosus [Syn. Eleutherococcus senticosus ];Euphorbia pekinensis;Radix Saposhnikoviae divaricatae;Artemisia annua;Erica cinerea;Sarcandra glabra [Syn. Chloranthus glaber];/;Radix et Rhizoma Notopterygii;Fructus Quisqualis;Adiantum pedatum;/;Herba Sarcatidrae;Folium Artemisiae Argyi;/;/;/;Herba Artemisiae Annuae;/	223.06	3.13684	9.72695e+07	9.40233e+07	9.00803e+07	1.00704e+08
59	2-Hydroxy-4-methoxybenzaldehyde	0.886778	WZUODJNEIXSNEU-UHFFFAOYSA-N	COC1=CC(=C(C=C1)C=O)O	C8H8O3	M153.055T196.649	Phenols	/;Herba Scutellariae barbatae;Radix Bupleuri;/;Stelmatocrypton khasianum;Bupleurum marginatum var. stenophyllum;Bupleurum marginatum	153.055	3.27748	5.50683e+07	5.60589e+07	6.05383e+07	6.12218e+07
43	Coumaric acid	0.941352	NGSWKAQJJWESNS-UHFFFAOYSA-N	O=C(O)C=CC1=CC=C(O)C=C1	C9H8O3	M147.044T197.753	Phenylpropanoids	Rhizoma Fagopyri Cymosi;/;/;Mangifera indica;Flos Inulae;Herba Hedyotis Diffusae;Imperata cylindrica var. major;Herba Cirsii Japonici;Cortex Lycii Radicis;Rhizoma Curcumae;Tadehagi triquetrum;herba meconpsis integrifoliae;Styrax;Herba Commelie;Senecio scandens [Syn. Senecio chinensis];Fructus Mori;Herba Speranskiae tuberculatae;Spora Lygodii;Radix et Rhizoma Notopterygii;Campsis grandiflora;/;Mic…	147.044	3.29588	5.94116e+07	5.91249e+07	6.01695e+07	6.29799e+07
3	Hispidulin	1	IHFBPDAQLQOCBX-UHFFFAOYSA-N	COC1=C(C2=C(C=C1O)OC(=CC2=O)C3=CC=C(C=C3)O)O	C16H12O6	M301.071T210.625	Flavonoids	Fructus Kochiae;Radix Isatidis seu Baphicacanthi;Herba Scutellariae barbatae;Herba Plantaginis;Semen Plantaginis;Herba Cirsii Japonici;Flos Eriocauli;/;Semen Oroxyli;Rhizoma Belamcandae;/;Folium Artemisiae Argyi;Scutellaria przewalskii;Clerodendron indicum;Clerodendron fragrans;Ambrosia hispida;Herba Cirsii Japonici;Exocarpium Benincasae;Helenium autumnale;Flourensia cernua;Radix Glycyrrhizae;Her…	301.071	3.51042	1.98949e+06	3.65972e+06	3.42496e+06	3.70173e+06
19	7-Methoxy-4-methylcoumarin	0.991616	UDFPKNSWSYBIHO-UHFFFAOYSA-N	CC1=CC(=O)OC2=C1C=CC(=C2)OC	C11H10O3	M191.070T225.922	Coumarins and derivatives	Fructus Cnidii	191.07	3.76536	4.21483e+07	4.06903e+07	2.13704e+08	4.22553e+07
71	Epicatechin	0.840573	PFTAWBLQPZVEMU-UKRRQHHQSA-N	C1C(C(OC2=CC(=CC(=C21)O)O)C3=CC(=C(C=C3)O)O)O	C15H14O6	M291.086T226.104	Flavonoids	Radix Ampelopsis;semen arecae;Fructus tsaoko;Semen Phaseoli;/;/;Cortex Eucommiae;Catechu;Ramulus Uncariae cum Uncis;/;Ramulus Cinmomi;Folium Nelumbinis;Radix Scutellariae;Rhizoma Dioscoreae bulbiferae;Herba Glechomae Longitubae;Rhizoma Fagopyri Cymosi;Semen Litchi;herba pyrolae chinensis;/;Fructus Hordei Germitus;/;Fructus Chaenomelis;/;fructus hippophae;/;Semen Aesculi;Spi gleditsiae;Oleum Rhodo…	291.086	3.7684	6.18769e+08	6.44117e+08	6.25378e+08	6.46228e+08
63	2,4,6-trihydroxy-2-[(4-hydroxyphenyl)methyl]-1-benzofuran-3-one	0.87203	LOFYFDPXORJJEE-UHFFFAOYSA-N	OC1=CC=C(CC2(O)OC3=CC(O)=CC(O)=C3C2=O)C=C1	C15H12O6	M289.071T237.125	Flavonoids	Rheum nanum;Rheum emodi [Syn. Rheum australe]	289.071	3.95209	7.79665e+07	6.08052e+07	6.03592e+07	8.36487e+07
76	Vicenin 2	0.825316	FIAAVMJLAGNUKW-UHFFFAOYSA-N	OCC1OC(C(O)C(O)C1O)C1=C(O)C(C2OC(CO)C(O)C(O)C2O)=C2OC(=CC(=O)C2=C1O)C1=CC=C(O)C=C1	C27H30O15	M595.166T237.555	Flavonoids	Herba Pteridis multifidae;Radix Glycyrrhizae;/;Herba Glechomae Longitubae;Flos Chrysanthemi;Herba Artemisiae Annuae;Semen Ziziphi Spinosae;Lignum Santaii Albi;Achillea millefolium;/	595.166	3.95925	8.19677e+06	8.25847e+06	8.08886e+06	8.35892e+06
25	Noreugenin	0.983681	NCUJRUDLFCGVOE-UHFFFAOYSA-N	CC1=CC(=O)C2=C(C=C(C=C2O1)O)O	C10H8O4	M193.050T254.319	Flavonoids	/	193.05	4.23864	9.22088e+07	9.1713e+07	9.4982e+07	9.0158e+07
54	trans-Piceid	0.902845	HSTZMXCBWJGKHG-CUYWLFDKSA-N	OC1=CC=C(C=C1)C=CC=2C=C(O)C=C(OC3OC(CO)C(O)C(O)C3O)C2	C20H22O8	M391.139T256.382	Stilbenes	Rhizoma Smilacis Glabrae;Rhizoma Polygoni cuspidati;Smilax menispermoidea;/;Polygonum multiflorum;Pleuropterus ciliinervis;Phytolacca americana [Syn. Phytolacca decandra ];Caulis Aristolochiae seu Clematis;Vatica rassak;Picea glehnii;Ramulus Mori;Rheum tanguticum;Rheum wittrocki;Schoenocaulon officinale;Lysidice rhodostegia;Rheum palmatum;Radix Kansui;Polygonum cuspidatum;Fructus Amomi;Polypodium…	391.139	4.27303	2.31909e+09	2.23737e+09	2.27522e+09	2.24914e+09
115	Acetophenone	0.684084	KWOLFJPFCHCOCG-UHFFFAOYSA-N	CC(=O)C1=CC=CC=C1	C8H8O	M121.065T258.156	Phenols	Benzoinum;Flos Caryophylli;Elsholtzia bodinieri;Resina Liquidambaris;/;Hericium erinaceus;/;Herba Ephedrae;/;Nux Prinsepiae;Radix Notoginseng;Rhizoma Belamcandae;Styrax;Radix Cynchi Paniculati;Radix Scrophulariae;Urtica dioica;Populus balsamifera;/;Radix Bupleuri;Radix Angelicae sinensis;Radix Saposhnikoviae divaricatae;flos puerariae lobatae;Ramulus Cinmomi;Radix Scutellariae;/;Semen Oroxyli;Her…	121.065	4.3026	1.18498e+07	1.26372e+07	1.15033e+07	1.15981e+07
117	Cinnamic acid	0.67989	WBYWAXJHAXSJNI-VOTSOKGWSA-N	C1=CC=C(C=C1)C=CC(=O)O	C9H8O2	M149.060T258.407	Phenylpropanoids	Radix et Rhizoma Rhei;Cortex Lycii Radicis;Ramulus Cinmomi;/;Rhizoma Sparganii;/;Radix Scrophulariae;Radix Curcumae;Jatropha curcas;Benzoinum;Rhizoma Typhonii;/;Herba Scutellariae barbatae;Scrophularia buergeriana;Myroxylon pereirae;/;Herba Plantaginis;Bulbus Fritillariae Cirrhosae;Plantago major;Herba Clinopodii;/;Apis mellifera ligustica;Rehmannia glutinosa [Syn. Rehmannia glutinosa f. hueching…	149.06	4.30678	1.84445e+07	1.6651e+07	1.83954e+07	1.69839e+07
37	Vanillin	0.96392	MWOOGOJBHIARFG-UHFFFAOYSA-N	O=CC1=CC=C(O)C(OC)=C1	C8H8O3	M153.055T261.496	Phenols	Taraxacum obovatum;Taraxacum mongolicum;/;Benzoinum;Radix Stemoe;Radix Isatidis seu Baphicacanthi;Herba Scutellariae barbatae;semen arecae;Radix Bupleuri;Herba Plantaginis;Pericarpium Citri Reticulatae;Fructus Meliae Toosendan;/;Radix chuanxiong；Rhizoma Chuanxiong;Cortex Tooe Sinensis;/;Herba Cirsii Japonici;Folium Isatidis;Vitex rotundifolia [Syn. Vitex trifollia var. simplicifolia ];Radix Angel…	153.055	4.35827	1.36404e+08	1.30924e+08	1.28088e+08	1.37873e+08
84	(1R,3R,4S,5R)-1,3,4-trihydroxy-5-[(E)-3-(4-hydroxyphenyl)prop-2-enoyl]oxycyclohexane-1-carboxylic acid	0.803483	BMRSEYFENKXDIS-QHAYPTCMSA-N	O=C(OC1CC(O)(C(=O)O)CC(O)C1O)C=CC2=CC=C(O)C=C2	C16H18O8	M339.107T263.800	Phenylpropanoids	Herba Schizonepetae;Semen Phaseoli Radiati;Semen Persicae	339.107	4.39667	1.57833e+07	2.59111e+07	1.58129e+07	1.52249e+07
88	Bergapten/Heraclin	0.788903	BGEBZHIAGXMEMV-UHFFFAOYSA-N	COC1=C2C=COC2=CC2=C1C=CC(=O)O2	C12H8O4	M217.050T266.396	Coumarins and derivatives	Fructus Arctii lappae;Radix Phytolaccae;Oppopanax chironium;Peucedanum praeruptorum;Radix Angelicae Dahuricae;Ruta graveolens;Orixa japonica;Herba Hyperici Japonici;Sinodielsia yunnanensis;Lycopersicon esculentum;Radix Saposhnikoviae divaricatae;Toddalia asiatica;Cudrania cochinchinensis;Angelica taiwaniana;semen zanthoxyli bungeani;Ta xus ma i rei;Changium smyrnioides;/;Levisticum officinale;Rad…	217.05	4.43993	5.7095e+07	9.61276e+07	6.14211e+07	6.05423e+07
113	aucubin	0.687266	RJWJHRPNHPHBRN-FKVJWERZSA-N	OCC1=CC(O)C2C=COC(OC3OC(CO)C(O)C(O)C3O)C12	C15H22O9	M369.117T267.962	Terpene glycosides	Veronica persica;Plantago lanceolata;Plantago asiatica;Herba Plantaginis;/;Semen Plantaginis;Odontites serotina;Cortex Eucommiae;Plantago major;Bulbus Allii;/;Radix Salviae liguliobae;Vitex rotundifolia [Syn. Vitex trifollia var. simplicifolia ];Aucuba japonica;Cortex Eucommiae;/;Rehmannia glutinosa [Syn. Rehmannia glutinosa f. huechingensis];/;Flos Chrysanthemi;Semen armeniacae amarum;Scrophular…	369.117	4.46603	1.26754e+08	1.36628e+08	1.267e+08	1.32691e+08
49	p-Coumaric acid	0.916813	NGSWKAQJJWESNS-ZZXKWVIFSA-N	C1=CC(=CC=C1C=CC(=O)O)O	C9H8O3	M165.055T268.262	Phenylpropanoids	Rhizoma Fagopyri Cymosi;/;/;Mangifera indica;Flos Inulae;Herba Hedyotis Diffusae;Imperata cylindrica var. major;Herba Cirsii Japonici;Cortex Lycii Radicis;Rhizoma Curcumae;Tadehagi triquetrum;herba meconpsis integrifoliae;Styrax;Herba Commelie;Senecio scandens [Syn. Senecio chinensis];Fructus Mori;Herba Speranskiae tuberculatae;Spora Lygodii;Radix et Rhizoma Notopterygii;Campsis grandiflora;/;Mic…	165.055	4.47104	2.65728e+07	2.68312e+07	2.57733e+07	2.52424e+07
127	Oxyresveratrol	0.623206	PDHAOJSHSJQANO-OWOJBTEDSA-N	C1=CC(=C(C=C1O)O)C=CC2=CC(=CC(=C2)O)O	C14H12O4	M245.081T270.320	Phenols	/;Artocarpus dadah;Artocarpus lakoocha;Receptaculum Nelumbinis;Veratrum grandiflorum;Flos Gossampini;Caulis Aristolochiae seu Clematis;Cucurbita moschata;Semen Cucurbitae moschatae;/;Maclura pomifera;Folium Mori;Ramulus Mori;Cucurbita pepo var. akoda;Schoenocaulon officinale;Cucurbita pepo;Flos Rosae chinensis;Radix Cudraniae;/;Alpinia oxyphylla	245.081	4.50533	3.27343e+07	3.44537e+07	3.45552e+07	3.35288e+07
13	trans-Cinnamaldehyde	0.998521	KJPRLNWUNMBNBZ-QPJJXVBHSA-N	C1=CC=C(C=C1)C=CC=O	C9H8O	M133.065T281.964	Phenylpropanoids	Fructus Syzygii;Herba Centipedae;/;Ramulus Cinmomi;Stellera chamaejasme;Radix Ephedrae;Flos Buddlejae;Cortex Cinmomi;Narcissus tazetta var. chinensis;Fructus Amomi Rotundus;/;Herba Taxilli;Benzoinum;Ardisiae japonicae;Herba Scutellariae barbatae;Chrysanthemum cinerariaefolium;Cordyceps;Folium Pogostemonis;Oleum Pogostemonis;/;Cinnamomum japonicum;Oleum Corticis Cinnamomi;/;/;/;Ulva pertusa;Herba …	133.065	4.6994	4.88954e+07	4.68991e+07	4.81406e+07	4.61968e+07
109	3,5-Dimethoxy-4-hydroxybenzaldehyde	0.704117	KCDXJAYRVLXPFO-UHFFFAOYSA-N	COC1=CC(=CC(=C1O)OC)C=O	C9H10O4	M183.065T287.957	Phenols	Ramulus Euonymi;Radix Aconiti;Semen Sojae Praeparata;Radix Codonopsis pilosulae;Cortex Illicii;Radix Angelicae Pubescentis;flos puerariae lobatae;Fructus Choerospondiatis;Ramulus Cinmomi;Herba Schizonepetae;Rhizoma Phragmitis;Herba Ephedrae;Casearia membranacea;Cortex Fraxini;/;Hibiscus taiwanensis;Taraxacum formosanum;Lignum Santaii Albi;Semen Lepiddi seu Descurainiae;Fructus Evodiae;Herba Asari…	183.065	4.79929	3.44808e+07	3.46242e+07	3.25239e+07	3.51916e+07
110	Isoschaftoside	0.702627	OVMFOVNOXASTPA-VYUBKLCTSA-N	C1C(C(C(C(O1)C2=C(C(=C3C(=C2O)C(=O)C=C(O3)C4=CC=C(C=C4)O)C5C(C(C(C(O5)CO)O)O)O)O)O)O)O	C26H28O14	M565.155T293.516	Flavonoids	/;Linum usitatissimum;Cortex Lycii Radicis;Exocarpium Benincasae;Radix Glycyrrhizae;Glycyrrhiza glabra;Ramulus Euonymi;Radix Scutellariae;/;Herba Artemisiae Annuae;Rhizoma Acori Talarinowii;Rhizoma Arisaematis;Isodon lophanthoides var. gerardiana;Arisaema heterophyllum;Glycyrrhiza inflata;Radix Glycyrrhizae Praeparata;Radix Glycyrrhizae Preparata;/	565.155	4.89193	5.13783e+07	5.30312e+07	4.80868e+07	5.44915e+07
86	2-Phenylethyl 6-O-[(2S,3R,4R)-3,4-dihydroxy-4-(hydroxymethyl)tetrahydro-2-furanyl]-beta-D-glucopyranoside	0.802553	GZSQKOFXMZDKPV-DERWZFJFSA-N	OC[C@@]1(O)CO[C@H](OC[C@H]2O[C@@H](OCCC3=CC=CC=C3)[C@H](O)[C@@H](O)[C@@H]2O)[C@@H]1O	C19H28O10	M434.202T297.140	Miscellaneous	Punica granatum;Tinospora sinensis	434.202	4.95234	5.07843e+07	1.05657e+07	4.93446e+07	1.15145e+07
48	3,4-Dimethoxybenzaldehyde	0.923858	WJUFSDZVCOTFON-UHFFFAOYSA-N	O=CC1=CC=C(OC)C(OC)=C1	C9H10O3	M167.070T302.493	Benzene and substituted derivatives	Paeonia veitchii;Galium verum;Radix Notoginseng;Gymnadenia conopsea;Fructus Evodiae	167.07	5.04155	2.70007e+07	2.43688e+07	2.49685e+07	2.47587e+07
130	Phloretin	0.608727	VGEREEWJJVICBM-UHFFFAOYSA-N	O=C(C=1C(O)=CC(O)=CC1O)CCC2=CC=C(O)C=C2	C15H14O5	M275.091T305.717	Flavonoids	Pteris cretica var. nervosa [Syn. Pteris nervosa ];Phlegmariurus fordii;Citrus limon;Fructus Crotonis;/	275.091	5.09528	1.7664e+08	1.42364e+08	1.41541e+08	1.38875e+08
116	Flavone base + 3O, C-Hex-dHex	0.67991	LYGPBZVKGHHTIE-UHFFFAOYSA-N	O=C1C=C(OC2=C1C(O)=CC(O)=C2C4OC(CO)C(O)C(O)C4(OC3OC(C)C(O)C(O)C3(O)))C5=CC=C(O)C=C5	C27H30O14	M579.170T309.435	Flavonoids	/;Diospyros kaki	579.17	5.15725	6.78791e+07	8.70968e+07	6.6452e+07	6.33292e+07
40	2-(3,4-dihydroxyphenyl)-5,7-dihydroxy-3-[(2S,3R,4S,5S,6R)-3,4,5-trihydroxy-6-[[(2R,3R,4R,5R,6S)-3,4,5-trihydroxy-6-methyloxan-2-yl]oxymethyl]oxan-2-yl]oxychromen-4-one	0.961238	IKGXIBQEEMLURG-NVPNHPEKSA-N	C[C@@H]1O[C@@H](OC[C@H]2O[C@@H](OC3=C(OC4=CC(O)=CC(O)=C4C3=O)C5=CC=C(O)C(O)=C5)[C@H](O)[C@@H](O)[C@@H]2O)[C@H](O)[C@H](O)[C@H]1O	C27H30O16	M611.160T309.448	Flavonoids	Arillus Longan;Crataegus pinnatifida;Radix Achyranthis bidentatae;Ardisiae japonicae;Fructus tsaoko;Folium Nelumbinis;herba centellae;Rhizoma Fagopyri Cymosi;Herba Leonuri;/;Chenopodium album;Herba Acalyphae;Folium Artemisiae Argyi;/;Semen Lablab Album;Semen Ginkgo;Ginkgo biloba;Salvia miltiorrhiza f. alba;Herba Hedyotis Diffusae;Herba Patriniae;Prunus mume;Radix Isatidis seu Baphicacanthi;Radix …	611.16	5.15747	2.5712e+07	2.62394e+07	2.35744e+07	1.23054e+07
11	Benzoic acid	0.998712	WPYMKLBDIGXBTP-UHFFFAOYSA-N	C1=CC=C(C=C1)C(=O)O	C7H6O2	M123.044T314.978	Phenols	Taraxacum mongolicum;Benzoinum;Radix Stemoe;Radix Paeoniae Alba;Radix cynchi atrati;Radix Isatidis seu Baphicacanthi;Herba Scutellariae barbatae;herba Menthae;/;Herba Plantaginis;Radix Paeoniae Rubra;Folium Isatidis;/;Caulis Erycibes;Ramulus Uncariae cum Uncis;Ramulus Euonymi;Ramulus Cinmomi;Spora Lygodii;Folium Nelumbinis;Fructus Chebulae;Pericarpium Zanthoxyli;Radix Scutellariae;Fructus Tribuli…	123.044	5.24964	1.35261e+08	1.37926e+08	1.35333e+08	1.31405e+08
16	Hyperoside	0.993155	OVSQVDMCBVZWGM-DTGCRPNFSA-N	C1=CC(=C(C=C1C2=C(C(=O)C3=C(C=C(C=C3O2)O)O)OC4C(C(C(C(O4)CO)O)O)O)O)O	C21H20O12	M465.103T316.955	Flavonoids	Fructus tsaoko;Folium Nelumbinis;Herba Artemisiae Annuae;Herba Leonuri;Hypericum wightianum;Herba Polygoni Avicularis;/;Hypericum wightianum subsp. axillare;Radix Bupleuri;Epimedium koreanum;Eupatorium lindleyanum;Hypericum forrestii;Herba andrographitis;/;Lagerstroemia speciosa;/;Herba Hyperici Japonici;Radix Sanguisorbae;/;/;/;Herba Spirodelae;Brassica oleracea var. capitata;Crataegus kansuensi…	465.103	5.28258	3.0043e+08	3.19687e+08	3.20713e+08	3.17225e+08
82	rhein	0.805377	FCDLCPWAQCPTKC-UHFFFAOYSA-N	O=C(O)C1=CC(O)=C2C(=O)C=3C(O)=CC=CC3C(=O)C2=C1	C15H8O6	M285.039T316.993	Quinones	Lignum Aquilariae Resitum;Fructus Leonuri;Ruta graveolens;Radix et Rhizoma Rhei;Radix Salviae liguliobae;/;/;Folium Sene;Radix Kansui;/;Polygonum multiflorum;Polygonum suffultum;Rhizoma Polygoni cuspidati;Exocarpium Citri grandis;Cassia acutifolia;Radix et Rhizoma Rhei;Semen Cassiae;Semen Pharbitidis;fructus hippophae;Cassia mimosoides;Radix et Rhizoma Rhei;Radix et Rhizoma Rhei;Rhizoma Cimicifug…	285.039	5.28322	2.36426e+07	2.59469e+07	2.53281e+07	2.35168e+07
4	Formononetine	1	HKQYGTCOTHHOMP-UHFFFAOYSA-N	O=C1C(=COC2=CC(O)=CC=C21)C=3C=CC(OC)=CC3	C16H12O4	M269.081T318.956	Flavonoids	Baptisia australis;Semen Lablab Album;Radix Stemoe;Semen Ginkgo;Aquilaria sinensis;Rhizoma Atractylodis macrocephalae;Euphorbia portlandica;Glycyrrhiza pallidiflora;Ononis spinosa;Trifolium subterraneum;Exocarpium Benincasae;Virola multinervia;Apis mellifera ligustica;Radix Glycyrrhizae;/;Radix Glycyrrhizae uralensis;/;Radix Puerariae;flos puerariae lobatae;/;Rhizoma Dryopteris crassirhizomae;Gly…	269.081	5.31593	3.99317e+07	5.5748e+07	4.20321e+07	4.14301e+07
101	[(1aS,1bS,2S,5aR,6S,6aS)-1a-(hydroxymethyl)-2-[(2S,3R,4S,5S,6R)-3,4,5-trihydroxy-6-(hydroxymethyl)oxan-2-yl]oxy-2,5a,6,6a-tetrahydro-1bH-oxireno[5,6]cyclopenta[1,3-c]pyran-6-yl] benzoate	0.730298	GOHHRVCULPSXEU-RWORTQBESA-N	O=C(OC1C2OC2(CO)C3C(OC=CC13)OC4OC(CO)C(O)C(O)C4O)C=5C=CC=CC5	C22H26O11	M467.155T318.962	Miscellaneous	Veronica persica;/	467.155	5.31602	6.49456e+07	6.83262e+07	6.70336e+07	6.82558e+07
38	Kaempferol-3-O-glucoside	0.963381	JPUKWEQWGBDDQB-QSOFNFLRSA-N	OC[C@H]1O[C@@H](OC2=C(OC3=CC(O)=CC(O)=C3C2=O)C2=CC=C(O)C=C2)[C@H](O)[C@@H](O)[C@@H]1O	C21H20O11	M449.108T320.436	Flavonoids	Fructus Anisi Stellati;/;Ginkgo biloba;Radix Paeoniae Alba;Herba Polygoni Avicularis;Abies nephrolepis;Bulbus Allii Fistulosi;Hippophae rhamnoides;Cortex Lycii Radicis;Herba Euphorbiae humifusae;Exocarpium Benincasae;Cortex Eucommiae;/;Folium Sene;Herba Speranskiae tuberculatae;/;Radix Glycyrrhizae;/;Rhizoma Dryriae;Rhizoma Dryopteris crassirhizomae;Flos Carthami;Tadehagi triquetrum;Sophora japon…	449.108	5.3406	3.83305e+07	4.37812e+07	3.86432e+07	4.08794e+07
78	Homoplantaginin	0.815033	GCLAFEGUXXHIFT-IWLDQSELSA-N	COC1=C(C=C2C(=C1O)C(=O)C=C(O2)C3=CC=C(C=C3)O)OC4C(C(C(C(O4)CO)O)O)O	C22H22O11	M463.124T324.184	Flavonoids	Herba Plantaginis;Semen Plantaginis;Flos Lonicerae;Aloe;Herba Cirsii;Plantago major;Plantago asiatica;Salvia plebeia;Flos Eriocauli	463.124	5.40307	5.7989e+07	5.74734e+07	5.48004e+07	5.91961e+07
75	Vanillic acid	0.825595	WKOLLVMJNQIZCI-UHFFFAOYSA-N	COC1=C(C=CC(=C1)C(=O)O)O	C8H8O4	M169.050T326.999	Organic acids and derivatives	Pleurospermum lindleyanum;Polysaccharidum Versicolor;Ramulus Euonymi;Uvaria chamae;Rhizoma Acori graminei;Fructus Zizyphi Jujubae;Fructus Chaenomelis;Rhodomyrtus tomentosa;Dalbergia odorifera;Dysosma versipellis [Syn. Podophyllum versipelle ];Echinacea purpurea;Benzoinum;/;/;Radix Stemoe;Plumbago zeylanica;Rhizoma Imperatae;/;Aquilaria sinensis;Radix Isatidis seu Baphicacanthi;Rhizoma Pinelliae;H…	169.05	5.44998	2.024e+07	1.96533e+07	1.8724e+07	2.00647e+07
90	Isoeugenol acetate	0.779114	IUSBVFZKQJGVEP-SNAWJCMRSA-N	CC=CC1=CC(=C(C=C1)OC(=O)C)OC	C12H14O3	M207.102T333.455	Phenylpropanoids	Flos Caryophylli	207.102	5.55758	5.41785e+07	5.7654e+07	5.46184e+07	5.53152e+07
20	Piceatannol	0.99035	CDRPUGZCRXZLFL-OWOJBTEDSA-N	C1=CC(=C(C=C1C=CC2=CC(=CC(=C2)O)O)O)O	C14H12O4	M245.081T333.466	Phenols	/;Rhizoma Polygoni cuspidati;Rhodomyrtus tomentosa;Rheum emodi [Syn. Rheum australe];Radix et Rhizoma Rhei;Vouacapoua macropetala;Smilax menispermoidea;Caragana tibetica;Phytolacca americana [Syn. Phytolacca decandra ];Picea abies;Rheum sp.;Rheum wittrocki;Rheum sp.	245.081	5.55777	1.84133e+07	1.88392e+07	1.88458e+07	1.82243e+07
121	Quercetin-3-(6''-malonyl)-Glucoside	0.638774	NBQPHANHNTWDML-UJKBSQBPSA-N	OC(=O)CC(=O)OCC(O1)C(O)C(O)C(O)C1OC(C(=O)3)=C(Oc(c4)c(c(O)cc(O)4)3)c(c2)cc(O)c(O)c2	C24H22O15	M551.104T334.991	Flavonoids	Adiantum capillus- veneris	551.104	5.58319	9.59375e+06	9.11208e+06	9.64322e+06	1.13341e+07
65	Dehydrodiisoeugenol	0.858926	ITDOFWOJEDZPCF-UHFFFAOYSA-N	CC=CC1=CC2=C(C(=C1)OC)OC(C2C)C3=CC(=C(C=C3)O)OC	C20H22O4	M327.159T337.476	Lignans	Fructus Amomi Rotundus;Aristolochia maxima;Machilus thunbergii;/;Semen Myristicae;Chrysobalanus icaco	327.159	5.62461	3.11925e+07	3.63188e+07	3.07711e+07	3.7088e+07
134	7-hydroxy-5-methyl-2-(2-oxopropyl)-8-[3,4,5-trihydroxy-6-(hydroxymethyl)oxan-2-yl]chromen-4-one	0.600307	HKIKAXXIWJHWLY-UHFFFAOYSA-N	CC(=O)Cc1cc(=O)c2c(C)cc(O)c(C3OC(CO)C(O)C(O)C3O)c2o1	C19H22O9	M395.133T338.723	Miscellaneous	Aloe vera var. chinensis;Aloe	395.133	5.64538	2.73576e+07	2.71855e+07	2.66926e+07	2.72439e+07
100	Schaftoside	0.730308	MMDUKUSNQNWVET-WMRYYKKOSA-N	C1C(C(C(C(O1)C2=C3C(=C(C(=C2O)C4C(C(C(C(O4)CO)O)O)O)O)C(=O)C=C(O3)C5=CC=C(C=C5)O)O)O)O	C26H28O14	M565.156T343.534	Flavonoids	Ailanthus altissima;Oryza sativa;Picrasma quassioides [Syn. Picrasma ailanthoides];Quassia amara;Cortex Lycii Radicis;Exocarpium Benincasae;Radix Glycyrrhizae;Glycyrrhiza glabra;Senecio sceleratus;/;Herba Artemisiae Annuae;Rhizoma Arisaematis;Isodon lophanthoides var. gerardiana;Arisaema heterophyllum;Glycyrrhiza inflata;Radix Glycyrrhizae Praeparata;Radix Glycyrrhizae Preparata;/;Erigeron brevis…	565.156	5.72557	1.3266e+07	1.33779e+07	1.32171e+07	1.19788e+07
106	7-Methoxycoumarin	0.711955	LIIALPBMIOVAHH-UHFFFAOYSA-N	COC1=CC2=C(C=C1)C=CC(=O)O2	C10H8O3	M177.055T344.052	Coumarins and derivatives	Ancistrocladus korupensis;Rabdosia serra;Syringa pinnafolia;Folium Artemisiae Argyi;/;Radix Bupleuri;Fructus Citri sarcodactylis;flos puerariae lobatae;Pericarpium Zanthoxyli;Herba Artemisiae Scopariae;Eupatorium ayapana;Descurainia sophia;/;Stephania hernandifolia;Artemisia lactiflora;Ruta pinnata;Hydrangea chinensis	177.055	5.7342	6.88007e+07	6.82483e+07	6.62644e+07	7.1046e+07
53	Coniferyl aldehyde	0.904034	DKZBBWMURDFHNE-UHFFFAOYSA-N	COC1=CC(C=CC=O)=CC=C1O	C10H10O3	M179.071T349.115	Phenylpropanoids	Vitex rotundifolia [Syn. Vitex trifollia var. simplicifolia ];Herba Aristolochiae;Benzoinum;Aquilaria sinensis;Juglans cinerea;Taraxacum formosanum;Acer saccharinum;Taxus yunnanensis;Nicotiana tabacum;Fructus Xanthii sibirici;Fructus Meliae Toosendan;/;Cortex Eucommiae;flos puerariae lobatae;Fructus Viticis;Nux Prinsepiae;/;Swertia angustifolia;/;Paulownia tomentosa;Fraxinus quadrangulata;Scorzon…	179.071	5.81859	4.18841e+07	3.96628e+07	3.94623e+07	4.19021e+07
52	Quercetin-3-O-glucose-6''-acetate	0.91236	IGLUNMMNDNWZOA-LNNZMUSMSA-N	CC(=O)OCC(O1)C(O)C(O)C(O)C1OC(C(=O)3)=C(Oc(c4)c(c(O)cc(O)4)3)c(c2)cc(O)c(O)c2	C23H22O13	M507.113T355.605	Flavonoids		507.113	5.92675	1.95598e+07	1.90503e+07	2.06415e+07	2.08465e+07
69	2-Cyclohexen-1-one, 4-hydroxy-4-(3-hydroxybutyl)-3,5,5-trimethyl-	0.843524	CWOFGGNDZOPNFG-UHFFFAOYSA-N	CC(O)CCC1(O)\C(=C/C(=O)CC1(C)C)C	C13H22O3	M209.154T364.114	Miscellaneous	Piptanthus nanus	209.154	6.06857	1.94336e+07	2.02359e+07	1.94295e+07	2.00535e+07
114	(2S,3S)-2-(3,4-dihydroxyphenyl)-3,5,7-trihydroxy-6-methyl-2,3-dihydrochromen-4-one	0.6862	KPCWWZLBHGSXPW-CVEARBPZSA-N	O=C1C2=C(O)C(=C(O)C=C2OC(C3=CC=C(O)C(O)=C3)C1O)C	C16H14O7	M319.081T368.851	Flavonoids	Cedrus atlantica	319.081	6.14752	2.48036e+08	2.47652e+08	2.49709e+08	2.48356e+08
47	cuminyl alcohol	0.924194	OIGWAXDAPKFNCQ-UHFFFAOYSA-N	OCC1=CC=C(C=C1)C(C)C	C10H14O	M133.101T369.087	Prenol lipids	Rhodiola crenulata [Syn. Rhodiola euryphylla];Fructus Lycii;Pericarpium Zanthoxyli;Perilla frutescens var. arguta;Flos Chrysanthemi;Herba Ephedrae;Fructus Amomi;Radix Clematidis;Fructus Evodiae;Herba Elsholtziae;/;Radix Aconiti;Herba Sedi sarmentosi;Cortex Illicii;/;Rhizoma Corydalis	133.101	6.15146	2.76651e+07	2.64451e+07	2.585e+07	2.77888e+07
33	3,4,5-Trihydroxystilbene	0.96619	LUKBXSAWLPMMSZ-OWOJBTEDSA-N	OC1=CC=C(\C=C\C2=CC(O)=CC(O)=C2)C=C1	C14H12O3	M229.086T369.829	Phenols	/;Radix Ampelopsis;Rhizoma Polygoni cuspidati;Resi oliani;Fructus Mori;Rhizoma Belamcandae;Radix Boehmeriae;Veratrum album;Cassia dentata;Semen Phaseoli;Radix Cudraniae;Artocarpus dadah;Trifolium dubium;Smilax menispermoidea;Radix Kansui;/;Broussonetia papyrifera;Polygonum multiflorum;Polygonum cuspidatum;Testa Arachidis Hypogaeae;Arachis hypogaea;Caragana tibetica;Pleuropterus ciliinervis;Veratr…	229.086	6.16382	1.74171e+08	1.81339e+08	1.77029e+08	1.93192e+08
103	(1R,3R,6R,8S,10R,13S,16S,17R)-8-tert-butyl-6,17-dihydroxy-16-methyl-2,4,14,19-tetraoxahexacyclo[8.7.2.0¹,¹¹.0³,⁷.0⁷,¹¹.0¹³,¹⁷]nonadecane-5,15,18-trione	0.717449	FPUXKXIZEIDQKW-HXWJHUCKSA-N	O=C1OC2OC34C(=O)OC5CC(C(C)(C)C)C2(C1O)C54CC6OC(=O)C(C)C63O	C20H24O9	M409.149T375.641	Terpenoids		409.149	6.26068	4.83754e+07	4.89764e+07	4.67927e+07	4.61335e+07
30	Naringenin-7-O-glucoside	0.973107	DLIKSSGEMUFQOK-SFTVRKLSSA-N	OC[C@H]1O[C@@H](OC2=CC(O)=C3C(=O)C[C@H](OC3=C2)C2=CC=C(O)C=C2)[C@H](O)[C@@H](O)[C@@H]1O	C21H22O10	M435.128T389.783	Flavonoids	Folium Pini;/;herba Menthae;Lycopersicon esculentum;Clinopodium chinense;Rhizoma Dryriae;Glycyrrhiza glabra;radix tripterygii wilfordii;Miscanthus sinensis;/;Dalbergia miscolobium;Semen Oroxyli;Prunus puddun;Prunus persica;Prunus verecunda;Phyllanthus emblica	435.128	6.49638	1.0754e+09	1.06128e+09	1.06829e+09	7.02627e+08
74	Eugenol	0.826226	RRAFCDWBNXTKKO-UHFFFAOYSA-N	C=CCc(c1)cc(OC)c(O)c1	C10H12O2	M165.091T390.503	Phenylpropanoids	/;Folium Artemisiae Argyi;Acorus calamus;/;/;Perilla frutescens;Perilla frutescens;Radix Angelicae Dahuricae;Elsholtzia ciliata;/;Herba Polygoni Avicularis;/;Sassafras tzumu;/;Radix Bupleuri;/;Fructus Perillae Preparata;/;Radix Paeoniae Rubra;Paeonia veitchii;Herba andrographitis;Bulbus Allii Fistulosi;Herba Cirsii Japonici;Alpinia galanga;Uncaria macrophylla;Medulla Junci;Flos Caryophylli;/;/;Oc…	165.091	6.50838	2.89196e+07	3.10588e+07	2.814e+07	3.10425e+07
26	7,8-Dihydroxyflavone	0.983048	COCYGNDCWFKTMF-UHFFFAOYSA-N	C1=CC=C(C=C1)C2=CC(=O)C3=C(O2)C(=C(C=C3)O)O	C15H10O4	M255.065T391.839	Flavonoids	/	255.065	6.53065	1.19343e+08	1.26342e+08	1.25472e+08	1.22278e+08
85	Isomeranzin	0.802859	OMOYQLRHKFGVGN-UHFFFAOYSA-N	CC(C)C(=O)CC1=C(C=CC2=C1OC(=O)C=C2)OC	C15H16O4	M261.112T397.885	Coumarins and derivatives	Semen Biotae;herba Menthae;Echinops grijsii;Murraya paniculata [Syn. Chalcas paniculata];/;Murraya paniculata var. exotica;Fructus Aurantii Immaturus	261.112	6.63141	3.09521e+07	2.96068e+07	3.15826e+07	2.97921e+07
5	Caffeic acid	1	QAIPRVGONGVQAS-UHFFFAOYSA-N	O=C(O)C=CC1=CC=C(O)C(O)=C1	C9H8O4	M181.050T428.187	Phenylpropanoids	Lamiophlomis rotata [Syn. Phlomis rotata ];Folium Artemisiae Argyi;Aralia subcapitata;/;/;/;Imperata cylindrica var. major;/;Semen Biotae;Radix Isatidis seu Baphicacanthi;Rhizoma Pinelliae;Radix Glehniae;Scrophularia buergeriana;Herba Polygoni Avicularis;herba Menthae;Fructus Xanthii sibirici;/;Saussurea superba [Syn. Saussurea hieracioides ];Carlina acaulis;Herba Plantaginis;Dodonaea viscosa;Her…	181.05	7.13644	3.0398e+07	2.83272e+07	2.85527e+07	2.89514e+07
35	Quercetin	0.96467	REFJWTPEDVJJIY-UHFFFAOYSA-N	C1=CC(=C(C=C1C2=C(C(=O)C3=C(C=C(C=C3O2)O)O)O)O)O	C15H10O7	M303.050T459.180	Flavonoids	Fructus Amomi;Acacia nilotica;Ardisiae japonicae;Folium Artemisiae Argyi;Fructus Anisi Stellati;/;Semen Lablab Album;Semen Ginkgo;Ginkgo biloba;Herba Hedyotis Diffusae;Herba Patriniae;Radix Ampelopsis;/;Herba Lobeliae Chinensis;Radix Isatidis seu Baphicacanthi;Rhizoma Pinelliae;Herba Scutellariae barbatae;Radix Glehniae;/;/;Semen Ricini;Hypericum wightianum;Mangifera persiciformis;Herba Polygoni …	303.05	7.653	4.37999e+07	4.18519e+07	4.27666e+07	4.37199e+07
133	Dihydrocapsaicin	0.604568	XJQPQKLURWNAAH-UHFFFAOYSA-N	CC(C)CCCCCCC(=O)NCC1=CC(=C(C=C1)O)OC	C18H29NO3	M308.222T460.091	Alkaloids	/;Ramulus Uncariae cum Uncis;Radix Astragali;fructus Capsici;Rhizoma Zingiberis Recens	308.222	7.66818	1.53105e+07	1.53733e+07	1.43069e+07	1.62903e+07
120	COSTUNOLIDE	0.650017	HRYLQFBHBWLLLL-GRFSRWIASA-N	O=C1OC2C=C(C)CCC=C(C)CCC2C1=C	C15H20O2	M233.153T465.761	Sesquiterpenoids		233.153	7.76268	1.56534e+07	1.2963e+07	1.36574e+07	1.39698e+07
99	4-Hydroxycoumarin	0.73245	VXIXUWQIVKSKSA-UHFFFAOYSA-N	OC1=CC(=O)OC2=CC=CC=C12	C9H6O3	M163.039T468.272	Terpenoids	Flos Gossampini;Folium Mori;/;/	163.039	7.80453	4.99933e+07	4.53673e+07	4.72662e+07	4.68612e+07
24	Apigenin	0.985558	KZNIFHPLKGYRTM-UHFFFAOYSA-N	OC1=CC=C(C=C1)C1=CC(=O)C2=C(O)C=C(O)C=C2O1	C15H10O5	M271.060T477.229	Flavonoids	Pleurospermum lindleyanum;Ramulus Euonymi;Folium Artemisiae Argyi;Ginkgo biloba;Herba Patriniae;Thymus serpyllum;Herba Lobeliae Chinensis;Radix Isatidis seu Baphicacanthi;Herba Scutellariae barbatae;/;Chrysanthemum boreale;Flos Dolichoris;herba Menthae;/;Cacumen et Folium Biotae;Radix Dichroae;Semen Plantaginis;/;Herba andrographitis;Onosma hispida;Herba Cirsii Japonici;Bulbus Allii;Selaginella d…	271.06	7.95382	7.81813e+08	8.04345e+08	7.95037e+08	8.08174e+08
107	6-methoxy-7-(3-methylbut-2-enoxy)chromen-2-one	0.710433	ZLPLFUBVEZVYDX-UHFFFAOYSA-N	O=C1OC=2C=C(OCC=C(C)C)C(OC)=CC2C=C1	C15H16O4	M261.112T488.100	Phenylpropanoids	Polygala sabulosa	261.112	8.135	2.80975e+07	2.65026e+07	2.6643e+07	2.71542e+07
102	(2S,3S)-2-(3,4-dihydroxyphenyl)-3,7-dihydroxy-2,3-dihydrochromen-4-one	0.727469	FNUPUYFWZXZMIE-CABCVRRESA-N	O=C1C2=CC=C(O)C=C2OC(C3=CC=C(O)C(O)=C3)C1O	C15H12O6	M289.070T488.361	Flavonoids	Trifolium pratense;Pistacia chinensis;Herba Capsellae;Toxicodendron succedaneum [Syn. Rhus succedanea ];herba pyrolae chinensis;Rhus sylvestris;Rhus verniciflua [Syn. Toxicadendron verniciflum ];Camellia sinensis [Syn. Thea sinensis];Auricularia auricula;Fuscoporia obliqua;Spi gleditsiae	289.07	8.13935	1.04692e+07	1.24994e+07	1.21829e+07	1.16054e+07
94	8-(2-hydroxy-3-methylbut-3-enyl)-7-methoxychromen-2-one	0.763211	SQSRYWNOKPJENY-UHFFFAOYSA-N	COC1=CC=C2C=CC(=O)OC2=C1CC(O)C(C)=C	C15H16O4	M243.101T496.670	Phenylpropanoids	Radix Angelicae Dahuricae;Fructus Leonuri;Fructus Cnidii;Murraya paniculata var. exotica	243.101	8.27783	1.40754e+07	1.47719e+07	1.41506e+07	1.42425e+07
58	Naringenin	0.891158	FTVWIRXFELQLPI-ZDUSSCGKSA-N	OC1=CC=C(C=C1)[C@@H]1CC(=O)C2=C(O)C=C(O)C=C2O1	C15H12O5	M273.076T501.326	Flavonoids	Prunus mume;Cedrus atlantica;herba Menthae;Pericarpium Citri Reticulatae;Radix Paeoniae Rubra;Piper crassinervium;/;/;Fructus Amomi Rotundus;Anacardium occidentale;Herba Centipedae;/;Apis mellifera ligustica;Herba Pteridis multifidae;Radix Glycyrrhizae;Radix seu Rhizoma rdostachyos;Cudrania cochinchinensis;Broussonetia papyrifera;Rhizoma Dryriae;/;Fructus Choerospondiatis;Ramulus Euonymi;/;/;Exoc…	273.076	8.35543	5.64447e+08	5.04969e+08	3.7443e+07	4.17388e+07
42	Fraxetin	0.941415	HAVWRBANWNTOJX-UHFFFAOYSA-N	COC1=C(C(=C2C(=C1)C=CC(=O)O2)O)O	C10H8O5	M209.045T512.780	Coumarins and derivatives	Fraxinus chinensis;Radix Bupleuri;Radix Saposhnikoviae divaricatae;Fraxinus ornus;radix tripterygii wilfordii;/;Fructus Aristolochiae;Acer nikoense;/;Rhamnus frangula [Syn. Frangula alnus];Aesculus hippocastanum;Cortex Fraxini;Aesculus turbinata;Semen Aesculi;Fraxinus floribunda;Fraxinus bungeana;Rhamnus cathartica	209.045	8.54633	6.90124e+06	6.9759e+06	7.2334e+06	7.56505e+06
50	alpha-Linolenic acid	0.91416	DTOSIQBPPRVQHS-PDBXOOCHSA-N	CCC=CCC=CCC=CCCCCCCCC(=O)O	C18H30O2	M279.232T517.038	Fatty Acyls	Folium Artemisiae Argyi;Eucalyptus globulus;Fructus Crotonis;/;/;Perilla frutescens;Semen Biotae;Radix Isatidis seu Baphicacanthi;Aloe vera var. chinensis;Rhizoma Pinelliae;Radix Glehniae;/;Herba Polygoni Avicularis;Fructus Xanthii sibirici;Fructus tsaoko;Radix Bupleuri;Herba Plantaginis;Fructus Leonuri;/;Fructus Meliae Toosendan;Hippophae rhamnoides;Folium Isatidis;Cortex Lycii Radicis;Herba Eup…	279.232	8.6173	2.07036e+07	2.13627e+07	2.06591e+07	2.12256e+07
112	Sauchinone	0.702354	GMTJIWUFFXGFHH-WPAOEJHSSA-N	CC1CC2C3C(C1C)C4=CC5=C(C=C4OC36C(=CC2=O)OCO6)OCO5	C20H20O6	M357.133T517.567	Terpenoids	Cortex Moutan;Rhizoma seu Herba Saururi	357.133	8.62611	2.02965e+07	2.22259e+07	1.79184e+07	2.08968e+07
83	Xanyhyletin	0.80417	QOTBQNVNUBKJMS-UHFFFAOYSA-N	CC1(C)Oc2cc3oc(=O)ccc3cc2C=C1	C14H12O3	M229.086T536.254	Phenylpropanoids	Plumbago zeylanica;Angelica gigas;Ruta graveolens;Zanthoxylum ailanthoides;Zanthoxylum ailanthoides;Citrus tankan;Citrus aurantifolia;Citrus tachibana;Rauvolfia verticillata;Zanthoxylum americanum [Syn. Xanthoxylum americanum];Citrus limon;Citrus limon;Luvunga scandens;Boenninghausenia albiflora	229.086	8.93756	2.81263e+07	2.85813e+07	2.61273e+07	2.63137e+07
6	Daphnoretin	1	JRHMMVBOTXEHGJ-UHFFFAOYSA-N	COc1cc2cc(Oc3ccc4ccc(=O)oc4c3)c(=O)oc2cc1O	C19H12O7	M353.063T540.981	Phenylpropanoids	Rhizoma Dryopteris crassirhizomae;Daphne gnidium;Wikstroemia indica;Daphne odora;Setaria italica;/	353.063	9.01634	2.89957e+07	3.5055e+07	3.24915e+07	3.96172e+07
17	Rhapontigenin	0.992565	PHMHDRYYFAYWEG-NSCUHMNNSA-N	COC1=C(C=C(C=C1)C=CC2=CC(=CC(=C2)O)O)O	C15H14O4	M259.096T544.438	Phenols	Fructus Leonuri;Radix et Rhizoma Rhei;Rheum palmatum	259.096	9.07397	2.29267e+07	2.02566e+07	2.11075e+07	2.28638e+07
45	8-Methoxypsoralen	0.930468	QXKHYNVANLEOEG-UHFFFAOYSA-N	COC1=C2C(=CC3=C1OC=C3)C=CC(=O)O2	C12H8O4	M217.050T556.736	Phenylpropanoids	Fructus Psoraleae Corylifoliae;/;Radix Angelicae Dahuricae;Radix Glehniae;Radix Angelicae Pubescentis;Radix Saposhnikoviae divaricatae;radix Peucedani;Fructus Cnidii;fructus Foeniculi;Oppopanax chironium;Peucedanum praeruptorum;Psoralea corylifolia;Angelica gigas;Ammi majus;/;Angelica taiwaniana;Carassius auratus;/;Plumula Nelumbinis;Radix Adenophorae;/;Heracleum sphondylium;Pastinaca sativa;Ange…	217.05	9.27894	7.71898e+06	8.12493e+06	8.76486e+06	8.69714e+06
51	Dihydrokaempferol	0.91384	PADQINQHPQKXNL-UHFFFAOYNA-N	OC1C(OC2=CC(O)=CC(O)=C2C1=O)C1=CC=C(O)C=C1	C15H12O6	M289.070T557.058	Flavonoids		289.07	9.28429	3.17083e+07	2.84075e+07	3.07478e+07	3.04304e+07
124	(+/-)-Jasmonic acid	0.626916	ZNJFBWYDHIGLCU-UHFFFAOYSA-N	CCC=CCC1C(CCC1=O)CC(=O)O	C12H18O3	M211.133T563.613	Fatty acids	/;Camellia sinensis [Syn. Thea sinensis];/;Jasminum sambac;Jasminum officinale;Vicia faba;Jasminum grandiflorum	211.133	9.39355	3.69515e+06	4.47504e+06	4.43071e+06	7.85851e+06
36	7-methoxy-8-(7-methoxy-2-oxochromen-6-yl)chromen-2-one	0.964218	NFNSSVSQSNJVCR-UHFFFAOYSA-N	COc1ccc2ccc(=O)oc2c1c3cc4ccc(=O)oc4cc3OC	C20H14O6	M351.084T565.990	Phenylpropanoids	Sophora viciifolia;flos Sophorae;Sophora chrysophylla;Sophora alopecuroides;Radix Sophorae flavescentis;/;Boenninghausenia japonica;Radix Sophorae Tonkinensis;Sophora tetraptera;Boenninghausenia albiflora	351.084	9.43318	3.49991e+07	3.70596e+07	3.73221e+07	3.72264e+07
96	isosakuranetin	0.739396	HMUJXQRRKBLVOO-AWEZNQCLSA-N	COC1=CC=C(C=C1)[C@@H]1CC(=O)C2=C(O)C=C(O)C=C2O1	C16H14O5	M287.091T580.854	Flavonoids	Eupatorium odoratum;Clinopodium chinense;Citrus unshiu;Rhizoma Anemarrhee	287.091	9.6809	5.35216e+07	5.55223e+07	5.5818e+07	5.41384e+07
87	Khellin	0.799287	HSMPDPBYAYSOBC-UHFFFAOYSA-N	O=C1C=C(OC=2C(OC)=C3OC=CC3=C(OC)C12)C	C14H12O5	M283.060T582.495	Flavonoids	Rhizoma Cyperi;Ammi visnaga;/	283.06	9.70825	7.5966e+07	6.66923e+07	7.56467e+07	6.85031e+07
118	Nobiletin	0.676103	MRIAQLRQZPPODS-UHFFFAOYSA-N	COC1=C(C=C(C=C1)C2=CC(=O)C3=C(O2)C(=C(C(=C3OC)OC)OC)OC)OC	C21H22O8	M403.139T588.298	Flavonoids	Taxus chinensis;Citrus reticulata;Pericarpium Citri Reticulatae	403.139	9.80497	2.87734e+07	2.84785e+07	2.81708e+07	2.98315e+07
93	skullcapflavone II	0.765367	GMQFOKBGMKVUQZ-UHFFFAOYSA-N	O=C1C=C(OC2=C(OC)C(OC)=C(OC)C(O)=C12)C=3C(O)=CC=CC3OC	C19H18O8	M375.107T594.224	Flavonoids	Radix Scutellariae;Scutellaria amoena;Ramulus Euonymi;Skimmia reevesiana;Scutellaria viscidula	375.107	9.90373	3.33827e+06	3.2905e+06	2.15757e+06	2.92265e+06
89	2,8-Dihydroxy-5,5,8-trimethyl-11-oxatetracyclo[7.3.1.0~1,9~.0~3,7~]tridecan-10-one	0.788497	VXHVLJHZFYIFJE-UHFFFAOYSA-N	CC1(C)CC2C(O)C34COC(=O)C3(C4)C(C)(O)C2C1	C15H22O4	M267.159T601.617	Terpenoids		267.159	10.027	5.75148e+06	6.12122e+06	5.84356e+06	5.87937e+06
10	Daidzein	0.999968	ZQSIJRDFPHDXIC-UHFFFAOYSA-N	C1=CC(=CC=C1C2=COC3=C(C2=O)C=CC(=C3)O)O	C15H10O4	M255.065T608.228	Flavonoids	Caulis Millettiae;Bulbus Fritillariae Cirrhosae;Radix Cyathulae;Glycine max;Semen Sojae Praeparata;Glycine max;Radix Angelicae Pubescentis;Pueraria omeiensis;Pueraria lobata var. thomsonii;Apis mellifera ligustica;Radix Puerariae;/;flos puerariae lobatae;/;/;Rhizoma Dryopteris crassirhizomae;Cortex erythrie;Glycine max;Semen Glycine Max;Trifolium pratense;/;/;Piptanthus nepalensis;Pueraria calyci…	255.065	10.1371	4.73182e+06	3.11458e+06	4.80686e+06	4.76211e+06
28	Genistein	0.976833	TZBJGXHYKVUXJN-UHFFFAOYSA-N	OC1=CC=C(C=C1)C1=COC2=CC(O)=CC(O)=C2C1=O	C15H10O5	M271.060T628.371	Flavonoids	Bulbus Fritillariae Cirrhosae;Radix Cyathulae;/;Glycine max;/;Semen Sojae Praeparata;Glycine max;Tephrosia toxicaria;Cortex Eucommiae;Radix Puerariae;flos puerariae lobatae;Caulis Mahoniae;/;/;Erycibe expansa;Cortex erythrie;Glycine max;Semen Glycine Max;Trifolium pratense;/;Sophora japonica;/;/;Sophora japonica;flos Sophorae;fructus Sophorae;/;/;Piptanthus nepalensis;Lupinus luteus;Erythrina lat…	271.06	10.4729	4.00617e+07	3.59316e+07	3.87198e+07	4.15404e+07
105	3,19-Dihydroxyurs-12-ene-23,28-dioic acid	0.712773	UIEGOKVPCRANSU-UHFFFAOYSA-N	CC1CCC2(CCC3(C)\C(=C/CC4C5(C)CCC(O)C(C)(C5CCC34C)C(O)=O)C2C1(C)O)C(O)=O	C30H46O6	M503.336T630.497	Terpenoids	Ilex pubescens	503.336	10.5083	1.8282e+07	1.22386e+07	1.21847e+07	1.2474e+07
41	Deoxyandrographolide	0.9543	DAXSYTVXDSOSIE-HNJRGHQBSA-N	CC1=C(C2(CCC(C(C2CC1)(C)CO)O)C)CCC3=CCOC3=O	C20H30O4	M335.219T630.941	Terpenoids	Periostracum Cicadae;Lignum Aquilariae Resitum;Herba andrographitis;Cordyceps;Radix Aconiti Lateralis	335.219	10.5157	4.50088e+07	5.26978e+07	4.93618e+07	4.65843e+07
131	Yangonin	0.608591	XLHIYUYCSMZCCC-VMPITWQZSA-N	COC1=CC=C(C=C1)C=CC2=CC(=CC(=O)O2)OC	C15H14O4	M259.096T635.821	Phenols	Dioscorea hypoglauca [Syn. Dioscorea collettii var. hypoglauca];Dioscorea collettii;Piper methysticum	259.096	10.597	5.78575e+07	5.65086e+07	5.55287e+07	5.58948e+07
81	3-hydroxy-4-methoxyxanthen-9-one	0.807987	WRPFBSLWEKZESU-UHFFFAOYSA-N	COC1=C(O)C=CC2=C1OC3=CC=CC=C3C2=O	C14H10O4	M243.065T637.951	Miscellaneous	/	243.065	10.6325	7.62224e+06	7.48758e+06	7.53367e+06	7.65679e+06
14	5-O-Demethylnobiletin	0.996467	DOFJNFPSMUCECH-UHFFFAOYSA-N	COC1=C(C=C(C=C1)C2=CC(=O)C3=C(C(=C(C(=C3O2)OC)OC)OC)O)OC	C20H20O8	M389.122T648.615	Flavonoids	Fructus Aurantii Immaturus;herba Menthae;Heteropappus altaicus;Austrotaxus spicata;Medulla Junci;Citrus reticulata	389.122	10.8102	5.88739e+06	5.71818e+06	5.5637e+06	5.75814e+06
126	Casticin	0.623406	PJQLSMYMOKWUJG-UHFFFAOYSA-N	COC1=C(C=C(C=C1)C2=C(C(=O)C3=C(C(=C(C=C3O2)OC)OC)O)OC)O	C19H18O8	M375.107T652.905	Flavonoids	Vitex rotundifolia [Syn. Vitex trifollia var. simplicifolia ];Vitex rotundifolia [Syn. Vitex trifollia var. simplicifolia ];Artemisia scoparia [Syn. Artemisia capillaris var. scoparia];Artemisia annua;Vitex negundo;Semen Cassiae;Rhizoma Phragmitis;Radix et Rhizoma Thalictri;Fructus Viticis;/;/;Matricaria chamomilla [Syn. Matricaria recutita ];Semen Euphorbiae;Herba Artemisiae Annuae;/;Semen Artem…	375.107	10.8818	2.48953e+07	2.50643e+07	2.39029e+07	2.45358e+07
22	Xanthotoxol	0.987714	JWVYQQGERKEAHW-UHFFFAOYSA-N	C1=CC(=O)OC2=C(C3=C(C=CO3)C=C21)O	C11H6O4	M203.034T656.490	Coumarins and derivatives	Radix Angelicae Dahuricae;Radix Isatidis seu Baphicacanthi;Radix Glehniae;/;Ammi majus;/;Radix Angelicae Pubescentis;Angelica furcijuga;Poncirus trifoliata;Angelica taiwaniana;/;Herba Verbae;Changium smyrnioides;Cortex Moutan;/;Heracleum sphondylium;Pastinaca sativa;Radix et Rhizoma Notopterygii;Fructus Cnidii;Heracleum lanatum var. asiaticum;Angelica officinalis;Angelica archangelica;/;Pleurospe…	203.034	10.9415	2.34407e+08	2.47506e+08	2.29864e+08	2.30219e+08
79	Imperatorin	0.813068	OLOOJGVNMBJLLR-UHFFFAOYSA-N	CC(=CCOC1=C2C(=CC3=C1OC=C3)C=CC(=O)O2)C	C16H14O4	M271.096T656.574	Coumarins and derivatives	Radix Angelicae Dahuricae;Radix Glehniae;Radix Angelicae Pubescentis;Radix Saposhnikoviae divaricatae;/;radix Peucedani;Radix et Rhizoma Notopterygii;Fructus Cnidii;fructus Foeniculi;/;Fructus Aurantii Immaturus;Fructus Gardeniae;/;Oppopanax chironium;Bulbus Lilii ;Rhizoma Imperatae;Radix Paeoniae Alba;Radix Isatidis seu Baphicacanthi;Orixa japonica;Herba Hyperici Japonici;Angelica furcijuga;Copr…	271.096	10.9429	1.17122e+08	1.22847e+08	1.21872e+08	1.20616e+08
7	7,4'-DIMETHOXYISOFLAVONE	1	LPNBCGIVZXHHHO-UHFFFAOYSA-N	O=C1C(=COC2=CC(OC)=CC=C21)C=3C=CC(OC)=CC3	C17H14O4	M283.096T657.096	Flavonoids	Glycyrrhiza pallidiflora;Artemisia annua;Caulis Millettiae;Radix Glycyrrhizae;flos puerariae lobatae	283.096	10.9516	1.8428e+09	1.9102e+09	1.86554e+09	1.83985e+09
18	Chrysin Dimethyl Ether	0.991965	JRFZSUMZAUHNSL-UHFFFAOYSA-N	O=C1C=C(OC2=CC(OC)=CC(OC)=C12)C=3C=CC=CC3	C17H14O4	M305.078T657.547	Flavonoids	Scutellaria indica	305.078	10.9591	1.17691e+08	1.24973e+08	1.17167e+08	1.15126e+08
122	Clareolide	0.63158	IMKJGXCIJJXALX-SHUKQUCYSA-N	CC1(CCCC2(C1CCC3(C2CC(=O)O3)C)C)C	C16H26O2	M251.200T661.284	Terpenoids	/	251.2	11.0214	3.65701e+06	2.64006e+06	3.07097e+06	3.17368e+06
91	Flavanone base +2O, 1MeO	0.777641	DJOJDHGQRNZXQQ-UHFFFAOYSA-N	O=C2C3=C(O)C=C(OC)C=C3(OC(C1=CC=C(O)C=C1)C2)	C16H14O5	M287.091T662.988	Flavonoids	Aquilaria sinensis;Piper crassinervium;Herba Schizonepetae;Semen Phaseoli Radiati;Populus tomentosa;Prunus yedoensis;Rhus retinorrhoea;Artemisia campestris;Blumea glomerata;Prunus pseudocerasus	287.091	11.0498	8.49371e+06	1.09318e+07	9.34457e+06	8.68664e+06
46	dehydrocostus lactone	0.929313	NETSQGRTUNRXEO-XUXIUFHCSA-N	O=C1OC2C(C1=C)CCC(=C)C3CCC(=C)C23	C15H18O2	M231.138T672.808	Terpenoids	Vladimiria souliei [Syn. Jurinea souliei];Radix Sophorae flavescentis;/;Radix Aucklandiae;Fructus Arctii lappae;Rhizoma Sparganii;Pericarpium Grati;/;Rhizoma Corydalis;Laurus nobilis;Vladimiria denticulata	231.138	11.2135	5.59085e+06	5.35219e+06	5.14043e+06	5.17962e+06
98	Sinensetin	0.734815	LKMNXYDUQXAUCZ-UHFFFAOYSA-N	COC1=C(C=C(C=C1)C2=CC(=O)C3=C(C(=C(C=C3O2)OC)OC)OC)OC	C20H20O7	M373.128T681.333	Flavonoids	Fructus Aurantii Immaturus;Radix Isatidis seu Baphicacanthi;Exocarpium Citri grandis;Citrus grandis var. tomentosa;Citrus tankan;Murraya paniculata [Syn. Chalcas paniculata];Citrus reticulata;Bauhinia championii;Clerodendranthus spicatus;Pericarpium Citri Reticulatae Viride;Ageratum conyzoides;Citrus sinensis;Semen Cucumis;Radix Smilacis;Fructus Aurantii;Chenopodium championii	373.128	11.3556	2.20579e+08	2.25224e+08	2.2881e+08	2.29385e+08
67	Tangeritin	0.850073	ULSUXBXHSYSGDT-UHFFFAOYSA-N	O=C1C=C(OC2=C(OC)C(OC)=C(OC)C(OC)=C12)C=3C=CC(OC)=CC3	C20H20O7	M395.109T681.860	Flavonoids	Ambrosia dumosa;Fructus Xanthii sibirici;Pericarpium Citri Reticulatae;Pericarpium Zanthoxyli;Exocarpium Citri grandis;Testa Arachidis Hypogaeae;Citrus grandis var. tomentosa;Fortunella japonica;Fortunella margarita;/;/;/;/;Citrus reticulata;folium citri tangerie;Fructus Hordei Germitus;Pericarpium Citri Reticulatae Viride;Radix Smilacis;Fructus Aurantii Immaturus	395.109	11.3643	1.56721e+07	1.79452e+07	1.83759e+07	1.60015e+07
34	Osthole	0.9656	MBRLOUHOWLUMFF-UHFFFAOYSA-N	CC(=CCC1=C(C=CC2=C1OC(=O)C=C2)OC)C	C15H16O3	M245.117T682.399	Phenylpropanoids	Clausena anisata;Radix Angelicae Dahuricae;/;Radix Angelicae Pubescentis;Radix Saposhnikoviae divaricatae;Murraya paniculata [Syn. Chalcas paniculata];Cortex Moutan;/;Peucedanum ostruthium;Herba Eupatorii;radix Peucedani;Fructus Amomi;Fructus Cnidii;Prangos pabularia;/;Herba Agrimoniae;Angelica archangelica;Peucedanum rubricaule;/;Radix Heraclei maximi;Folium Isatidis;Herba Verbae;Radix et Rhizom…	245.117	11.3733	6.51011e+08	6.63965e+08	6.68148e+08	6.63204e+08
8	Cafestol	1	DNJVYWXIDISQRD-HWUKTEKMSA-N	CC12CCC3=C(C1CCC45C2CCC(C4)C(C5)(CO)O)C=CO3	C20H28O3	M317.210T706.057	Terpenoids	Caesalpinia minax	317.21	11.7676	2.38364e+06	2.69937e+06	2.69803e+06	2.6657e+06
56	Linoleic acid	0.897754	OYHQOLUKZRVURQ-HZJYTTRNSA-N	CCCCC/C=C\C/C=C\CCCCCCCC(=O)O	C18H32O2	M281.247T712.489	Fatty Acyls	Arachis hypogaea;Helianthus annuus;Folium Artemisiae Argyi;Eucalyptus globulus;/;Cedrus atlantica;Fructus Perillae Preparata;Herba Plantaginis;Paeonia veitchii;Radix chuanxiong；Rhizoma Chuanxiong;Flos Caryophylli;Semen Malvae verticillatae;Folium Sene;Radix Stephaniae Tetrandrae;Herba Speranskiae tuberculatae;Poria;Radix Aconiti Lateralis;Brassica oleracea var. capitata;Fructus Choerospondiatis;A…	281.247	11.8748	4.85754e+06	5.95965e+06	5.96597e+06	5.22119e+06
95	Glycyrrhetinic Acid	0.746741	MPDGHEJMBKOTSU-YKLVYJNSSA-N	C[C@]1([C@H](CC[C@]2([C@H]1CC[C@@]3([C@@H]2C(=O)C=C4[C@]3(CC[C@@]5([C@H]4C[C@](CC5)(C(=O)O)C)C)C)C)C)O)C	C30H46O4	M471.347T747.585	Terpenoids	Glycyrrhiza glabra;Radix Glycyrrhizae;Glycyrrhiza aspera;Cortex Lycii Radicis;Exocarpium Benincasae;/;Radix Glycyrrhizae uralensis;/;Glycyrrhiza kansuensis;Herba Abri;Glycyrrhiza yunnanensis;Glycyrrhiza inflata;Radix Glycyrrhizae Praeparata;Radix Glycyrrhizae Preparata;/	471.347	12.4598	2.38523e+06	3.91653e+06	2.80633e+06	2.76016e+06
119	Reichsteins substance S	0.661627	WHBHBVVOGNECLV-UHFFFAOYSA-N	CC12CCC3C(CCC4=CC(=O)CCC34C)C2CCC1(O)C(=O)CO	C21H30O4	M347.218T748.187	Terpenoids	/;Radix et Rhizoma Thalictri;Berberis amurensis;Bos taurus domesticus, Bubalus bubalis	347.218	12.4698	2.45521e+06	2.76538e+06	3.68096e+06	1.98316e+06
80	isoimperatorin	0.809966	IGWDEVSBEKYORK-UHFFFAOYSA-N	O=C1OC=2C=C3OC=CC3=C(OCC=C(C)C)C2C=C1	C16H14O4	M293.080T753.526	Coumarins and derivatives	Bulbus Lilii ;Radix Paeoniae Alba;Radix Angelicae Dahuricae;/;Radix Isatidis seu Baphicacanthi;Radix Glehniae;Catharanthus roseus;Angelica gigas;Ruta graveolens;/;/;Radix Salviae liguliobae;Radix Angelicae sinensis;Radix Angelicae Pubescentis;Radix Saposhnikoviae divaricatae;Angelica furcijuga;Angelica taiwaniana;/;Herba Selaginellae;Notopterygium forbesii [Syn. Notopterygium franchetii];Herba Ve…	293.08	12.5588	1.70371e+07	1.7126e+07	1.72131e+07	1.74897e+07
70	Apigenin 7-O-glucuronide	0.843455	JBFOLLJCGUCDQP-ZFORQUDYSA-N	C1=CC(=CC=C1C2=CC(=O)C3=C(C=C(C=C3O2)OC4C(C(C(C(O4)C(=O)O)O)O)O)O)O	C21H18O11	M447.092T771.616	Flavonoids	Callicarpa macrophylla;Erigeron annuus;Isodon lophanthoides var. gerardiana;/	447.092	12.8603	3.75462e+06	4.47068e+06	4.26409e+06	4.10868e+06
64	Vindoline	0.860352	CXBGOBGJHGGWIE-KKFURDAFSA-N	CCC12C=CCN3C1C4(CC3)C(C(C2OC(=O)C)(C(=O)OC)O)N(C5=C4C=CC(=C5)OC)C	C25H32N2O6	M457.235T788.631	Alkaloids	Catharanthus roseus;Catharanthus longifolius;Catharanthus ovalis;Catharanthus pusillus;Vinca erecta	457.235	13.1439	4.06939e+06	7.81132e+06	6.43924e+06	5.17696e+06
39	Ursolic acid	0.961769	WCGUUGGRBIKTOS-GPOJBZKASA-N	CC1CCC2(CCC3(C(=CCC4C3(CCC5C4(CCC(C5(C)C)O)C)C)C2C1C)C)C(=O)O	C30H48O3	M457.367T896.745	Terpenoids	Craibiodendron yunnanese;Herba Hedyotis Diffusae;Fraxinus ornus;Fructus Chaenomelis;Cacumen Tamaricis;Flos Campsis;Fructus Zizyphi Jujubae;Herba Lycopi;Herba Verbae	457.367	14.9458	5.88685e+06	6.09341e+06	6.03233e+06	6.10539e+06
60	(1R,7R)-7-ethenyl-1,4a,7-trimethyl-3,4,4b,5,6,9,10,10a-octahydro-2H-phenanthrene-1-carboxylic acid	0.884779	MHVJRKBZMUDEEV-WANGQUDJSA-N	O=C(O)C1(C)CCCC2(C)C3C(=CC(C=C)(C)CC3)CCC12	C20H30O2	M320.256T936.706	Terpenoids		320.256	15.6118	6.9953e+06	8.33854e+06	6.59663e+06	5.40329e+06
66	Di(2-ethylhexyl)phthalate (DEHP)	0.852046	BJQHLKABXJIVAM-UHFFFAOYSA-N	CCCCC(CC)COC(=O)c1ccccc1C(=O)OCC(CC)CCCC	C24H38O4	M391.284T1074.555	Miscellaneous	Dracaena cochinchinensis;Flos Mume;Herba Cistanches;Gossypium herbaceum;Elsholtzia bodinieri;Strophanthus sarmentosus var. senegambiae;Rhizoma Curcumae	391.284	17.9093	5.62951e+06	5.91299e+06	6.94765e+06	6.85395e+06
72	Erucamide	0.839032	UAUDZVJPLUQNMU-KTKRTIGZSA-N	NC(=O)CCCCCCCCCCC/C=C\CCCCCCCC	C22H43NO	M338.341T1086.640	Amides	Radix Isatidis seu Baphicacanthi;Fructus Corni;/;Stigma Croci;Sclerotium Poriae Cocos	338.341	18.1107	1.21888e+09	1.48804e+09	1.40614e+09	1.49604e+09
12	(2Z)-6-hydroxy-2-[(4-hydroxy-3-methoxyphenyl)methylidene]-1-benzofuran-3-one	0.998622	HPSPCMSCDNHZJM-CHHVJCJISA-N	O=C1C(OC2=CC(O)=CC=C12)=CC3=CC=C(O)C(OC)=C3	C16H12O5	M285.075T1416.120	Flavonoids	Dipteryx odorata	285.075	23.602	5.15957e+06	5.18069e+06	1.26484e+07	7.07578e+06
129	Kainic Acid	0.613536	VLSMHEGGTFMBBZ-OOZYFLPDSA-N	O=C(O)CC1C(NCC1C(=C)C)C(=O)O	C10H15NO4	M231.135T1552.960	Organic acids and derivatives	Digenea simplex;Caloglossa leprieurii;Caulis Piperis Kadsurae；Caulis Piperis futokadsurae;Herba Abri	231.135	25.8827	1.02764e+07	3.97484e+07	5.08028e+07	3.56697e+07
44	Mannitol	0.93049	FBPFZTCFMRRESA-KVTDHHQDSA-N	OCC(O)C(O)C(O)C(O)CO	C6H14O6	M205.068T1566.630	Organooxygen compounds	Cordyceps militaris cv;Folium Isatidis;Cordyceps;Tamarix gallica;Rehmannia glutinosa [Syn. Rehmannia glutinosa f. huechingensis];/;Fraxinus ornus;Rhizoma Coptidis;Thallus Lamiriae;Polyalthia nemoralis;Aloe;Sonchus arvensis;Fructus Ligustri lucidi;pollen typhae;/;Herba Cistanches;Clerodendron serratum;Gardenia jasminoides var. grandiflora;Rhizoma Arisaematis;Picrorhiza scrophulariiflora;Rehmannia …	205.068	26.1105	2.48107e+07	1.56892e+07	2.11276e+07	2.55363e+07
68	Stachydrine	0.848325	CMUNUTVVOOHQPW-LURJTMIESA-N	C[N+]1(CCCC1C(=O)[O-])C	C7H13NO2	M144.102T1566.790	Alkaloids	Fructus Leonuri;/;Cortex erythrie;Herba Visci;Exocarpium Citri grandis;Flos Chrysanthemi;Stachys tuberifera;Capparis spinosa;Medicago sativa;Urtica cannabina;Folium Mori;fructus hippophae;Calyx Kaki;Sabia schumanniana;Leonurus sibiricus;Herba Leonuri;Herba Artemisiae Scopariae;Glycyrrhiza squamulosa;Cudrania tricuspidata	144.102	26.1132	8.25209e+06	7.56312e+06	8.45824e+06	8.66466e+06
9	Nicotinic acid	1	PVNIIMVLHYAWGP-UHFFFAOYSA-N	O=C(O)C=1C=NC=CC1	C6H5NO2	M124.039T1632.295	Alkaloids	Semen Lablab Album;Rhizoma Typhonii;Radix Isatidis seu Baphicacanthi;Fructus Meliae Toosendan;/;Radix Aconiti;Folium Isatidis;Bulbus Allii;Fructus Zizyphi Jujubae;Radix Angelicae sinensis;Radix Codonopsis pilosulae;Cortex Lycii Radicis;Cordyceps;Exocarpium Benincasae;/;Herba Clinopodii;Lycium chinense;Fructus Lycii;Equisetum palustre;/;Semen Glycine Max;Herba Fragariae;/;Exocarpium Citri grandis;…	124.039	27.2049	6.45299e+06	6.82168e+06	6.33797e+06	6.14079e+06

## Sheet: Negative ion mode
ID	NameEN	CompositeScore	InChIKey	SMILES	Formula	name	Class	Species Source	mzmed	rt（min）	QC01	QZF1	QZF2	QZF3
25	Threonic acid	0.971454	JPIJQSOTBSSVTP-GBXIJSLDSA-N	O=C(O)C(O)C(O)CO	C4H8O5	M135.030T38.126	Organic acids and derivatives	Urtica cannabina	135.03	0.63544	1.10334e+08	1.13933e+08	1.10264e+08	1.10308e+08
6	Quinic acid	0.998111	AAWZDTNXLSGCEK-LNVDRNJUSA-N	C1C(C(C(CC1(C(=O)O)O)O)O)O	C7H12O6	M191.056T38.126	Organooxygen compounds	Semen Lablab Album;Semen Ginkgo;/;semen arecae;Fructus Xanthii sibirici;Radix Dichroae;Poria;Fructus Chebulae;Terminalia chebula;Foeniculum vulgare;Cinchona ledgeriana;Flos Lonicerae;/;Flos Rosae Rugosae;Fructus Chaenomelis;Citrus limon;Eucalyptus citriodora;Vitis vinifera;Prunus persica;Ficus carica;Helianthus annuus;Urtica dioica;/;/;Radix Boehmeriae;Extractum Piri Laiyanensis;pericarpium pyri	191.056	0.63544	4.65008e+09	4.69114e+09	4.57927e+09	4.52041e+09
71	Isochlorogenic acid B	0.694504	UFCLZKMFXSILNL-BBLPPJRLSA-N	C1C(C(C(CC1(C(=O)O)O)OC(=O)C=CC2=CC(=C(C=C2)O)O)OC(=O)C=CC3=CC(=C(C=C3)O)O)O	C25H24O12	M515.126T40.109	Phenylpropanoids	Flos Lonicerae;Herba Cichorii;Eupatorium rebaudianum;Herba andrographitis;Rhizoma Imperatae;Fructus Xanthii sibirici;Caulis Erycibes;herba centellae;/;/;Cynara scolymus;Cynara cardunculus;Coffea robusta;/;Laggera alata;Achillea alexandri-regis;Concretio Silicea Bambusae;Coffea arabica;Fructus Gardeniae;Folium Artemisiae Argyi;Flos Chrysanthemi	515.126	0.668476	1.16387e+08	1.19918e+08	1.22041e+08	1.13426e+08
81	Isochlorogenic acid C	0.662621	UFCLZKMFXSILNL-RVXRWRFUSA-N	C1C(C(C(CC1(C(=O)O)O)OC(=O)C=CC2=CC(=C(C=C2)O)O)OC(=O)C=CC3=CC(=C(C=C3)O)O)O	C25H24O12	M515.126T52.639	Phenylpropanoids	Flos Lonicerae;Herba Cichorii;Eupatorium rebaudianum;Herba andrographitis;Rhizoma Imperatae;Fructus Xanthii sibirici;Caulis Erycibes;herba centellae;/;/;Cynara scolymus;Cynara cardunculus;Coffea robusta;/;Laggera alata;Achillea alexandri-regis;Concretio Silicea Bambusae;Coffea arabica;Fructus Gardeniae;Folium Artemisiae Argyi;Flos Chrysanthemi	515.126	0.877315	2.17502e+08	3.65061e+08	2.129e+08	2.01302e+08
9	CITRATE	0.996229	KRKNYBCHXYNGOX-UHFFFAOYSA-N	C(C(=O)O)C(CC(=O)O)(C(=O)O)O	C6H8O7	M191.020T53.153	Organic acids and derivatives	/;Radix Stemoe;Imperata cylindrica var. major;Prunus mume;/;Rhizoma Atractylodis macrocephalae;Vinegar;Hippophae rhamnoides;Radix et Rhizoma Rhei;Folium Isatidis;/;/;Poria;Radix Glycyrrhizae uralensis;Radix Kansui;/;Fructus Lycii;Fructus Choerospondiatis;Folium Nelumbinis;Herba Fragariae;Rhizoma Polygoni cuspidati;Polygonum cuspidatum;Rhizoma Fagopyri Cymosi;Fructus Rosae laevigatae;Herba Cichori…	191.02	0.885887	1.5869e+10	1.55919e+10	1.59068e+10	1.57696e+10
30	SUCCINATE	0.966686	KDYFGRWQOYBRFD-UHFFFAOYSA-N	C(CC(=O)O)C(=O)O	C4H6O4	M117.019T57.811	Organic acids and derivatives	/;Caulis Millettiae;/;Radix Stemoe;Rhizoma Typhonii;Herba Hedyotis Diffusae;/;Thesium chinense;Radix cynchi atrati;Radix Angelicae Dahuricae;Rhizoma Atractylodis macrocephalae;Herba Lobeliae Chinensis;Radix Isatidis seu Baphicacanthi;Rhizoma Pinelliae;Fructus Xanthii sibirici;Semen Plantaginis;Radix Cyathulae;/;Vinegar;Hippophae rhamnoides;Radix et Rhizoma Rhei;Folium Isatidis;Radix Salviae ligul…	117.019	0.963521	1.09124e+08	1.0871e+08	1.12015e+08	1.18159e+08
58	D-(+)-Malic acid	0.758549	BJEPYKJPYRNKOW-UWTATZPHSA-N	C(C(C(=O)O)O)C(=O)O	C4H6O5	M133.014T64.059	Hydroxy acids and derivatives	Rhizoma Imperatae;/;Fructus Xanthii sibirici;Folium Isatidis;Fructus Zizyphi Jujubae;/;/;Fructus Lycii;Fructus Choerospondiatis;Folium Nelumbinis;Rhizoma Polygoni cuspidati;Herba Capsellae;Fructus Rosae laevigatae;Herba Cichorii;flos farfarae;fructus Capsici;Aloe;Herba Portulacae;Flos Rosae Rugosae;Fructus Chaenomelis;Folium Eriobotryae;pollen typhae;Fructus Mori;fructus hippophae;Fructus Amomi;F…	133.014	1.06766	5.21764e+08	5.2736e+08	5.21612e+08	5.55396e+08
85	Benzoic acid + 1O, 1MeO, O-Hex	0.630582	YROOZUQRTLHXIO-UHFFFAOYSA-N	O=C(OC1OC(CO)C(O)C(O)C1(O))C2=CC=C(O)C(OC)=C2	C14H18O9	M329.088T95.550	Miscellaneous	Semen Persicae;Amomum xanthioides	329.088	1.59249	8.53286e+07	9.0262e+07	8.94036e+07	9.05131e+07
67	Methyl gallate	0.719074	FBSFWRHWHYMIOG-UHFFFAOYSA-N	COC(=O)C1=CC(=C(C(=C1)O)O)O	C8H8O5	M183.030T129.909	Phenols	Fructus Bruceae;Radix Paeoniae Alba;Radix Paeoniae Rubra;Paeonia veitchii;Radix euphorbiae pekinensis;Euphorbia pekinensis;Semen Cavaliae;Herba Euphorbiae humifusae;Paeonia emodi;Brassica oleracea var. capitata;Cotinus coggygria;Radix Euphorbiae Pekinensis;/;Gloiopeltis furcata;Koelreuteria paniculata;/;Casuarina equisetifolia;Euphorbia jolkini;Rosa multiflora;Fructus Corni;Pericarpium Grati;Sene…	183.03	2.16514	3.77931e+07	3.86965e+07	4.30294e+07	3.73678e+07
40	4-Methylumbelliferone	0.90781	HSHNITRMYYLLCV-UHFFFAOYSA-N	CC1=CC(=O)OC2=C1C=CC(=C2)O	C10H8O3	M175.040T152.785	Coumarins and derivatives	Resi oliani	175.04	2.54642	1.9806e+07	1.86972e+07	1.69452e+07	1.9881e+07
20	3-hydroxybenzoic acid	0.985931	IJFXRHURBJZNAO-UHFFFAOYSA-N	O=C(O)c1cccc(O)c1	C7H6O3	M137.025T155.838	Benzene and substituted derivatives	/;Herba Equiseti Hiemalis;Fructus Forsythiae;Aloe;pollen typhae;Gastrodia elata;Trogopterus xanthipes, Pteromys volans;Piptanthus nanus;Urtica dioica	137.025	2.59729	2.54497e+08	2.6238e+08	2.65575e+08	2.56776e+08
5	Methyl eugenol	0.999939	ZYEMGPIYFIJGTP-UHFFFAOYSA-N	COC1=C(C=C(C=C1)CC=C)OC	C11H14O2	M177.056T188.305	Benzene and substituted derivatives	Fructus Galangae;Camphora;Michelia alba;Rhizoma Acori Talarinowii;Acorus calamus;Herba Polygoni Avicularis;Sassafras tzumu;Radix Bupleuri;Herba Cirsii Japonici;Alpinia galanga;Flos Caryophylli;Asarum forbesii;Pimenta dioica;Psidium guajava;/;/;/;Cinnamomum japonicum;/;Artemisia scoparia [Syn. Artemisia capillaris var. scoparia];Nepeta cataria;Perilla frutescens var. acuta [Syn. Perilla frutescens…	177.056	3.13842	1.57338e+08	1.49731e+08	1.51143e+08	1.57207e+08
66	Cryptochlorogenic acid	0.726734	GYFFKZTYYAFCTR-AVXJPILUSA-N	C1C(C(C(CC1(C(=O)O)O)O)OC(=O)C=CC2=CC(=C(C=C2)O)O)O	C16H18O9	M353.087T194.498	Phenylpropanoids	Stachys palustris;Phlomis tuberosa;Laggera alata;Fructus Mori;Helianthus annuus;Helianthus annuus;Nicotiana tabacum;Chrysanthemum indicum;Flos Chrysanthemi Indici;Pyrus calleryana;Vinca erecta;Fructus Xanthii sibirici;Imperata cylindrica var. major;Flos Lonicerae;/	353.087	3.24163	1.06768e+08	1.15734e+08	1.05976e+08	1.08507e+08
44	Piperonylic Acid	0.867295	VDVJGIYXDVPQLP-UHFFFAOYSA-N	O=C(O)C1=CC=C2OCOC2=C1	C8H6O4	M165.019T198.234	Organic acids and derivatives	/;Schisandra sphenanthera	165.019	3.3039	3.11275e+07	3.24449e+07	3.32478e+07	3.24928e+07
55	PHENYLACETIC ACID	0.788155	WLJVXDMOQOGPHL-UHFFFAOYSA-N	C1=CC=C(C=C1)CC(=O)O	C8H8O2	M135.045T198.240	Aromaticity	Camellia sinensis [Syn. Thea sinensis];Fructus Mume;Herba Polygoni Avicularis;Radix Bupleuri;/;Dipsacus asperoides;Radix Angelicae sinensis;Rehmannia glutinosa [Syn. Rehmannia glutinosa f. huechingensis];Semen Cassiae;/;Fructus Viticis;Fructus Chaenomelis;Taraxacum mongolicum;Musa paradisiaca var. sapientum [Syn. Musa sapientum];Artemisia capillaris;/;/;Flos Gossampini;/	135.045	3.30401	1.42731e+08	1.3979e+08	1.4221e+08	1.44109e+08
1	p-Hydroxybenzaldehyde	1	RGHHSNMVTDWUBI-UHFFFAOYSA-N	C1=CC(=CC=C1C=O)O	C7H6O2	M121.030T215.981	Phenols	Uvaria chamae;Plumbago zeylanica;Vitex rotundifolia [Syn. Vitex trifollia var. simplicifolia ];Physalis alkekengi;Zaocys;/;Bulbus Lilii ;/;Radix Isatidis seu Baphicacanthi;Herba Scutellariae barbatae;Fructus Meliae Toosendan;flos puerariae lobatae;Rhizoma Fagopyri Cymosi;Rhizoma Phragmitis;Radix Ranunculi Terti;Herba Equiseti Hiemalis;pollen typhae;Fructus Amomi;Rhizoma Zingiberis Recens;/;/;Radi…	121.03	3.59967	2.02884e+08	1.9229e+08	1.97333e+08	2.02217e+08
50	4-Methoxyphenylacetic acid	0.804718	NRPFNQUDKRYCNX-UHFFFAOYSA-N	COC1=CC=C(C=C1)CC(=O)O	C9H10O3	M165.056T231.073	Phenolic acids	/	165.056	3.85122	1.63697e+07	1.60729e+07	1.69195e+07	1.61187e+07
86	Phloridzin	0.624106	IOUVKUPGCMBWBT-UHFFFAOYSA-N	C1=CC(=CC=C1CCC(=O)C2=C(C=C(C=C2OC3C(C(C(C(O3)CO)O)O)O)O)O)O	C21H24O10	M435.131T237.741	Flavonoids	Fructus Crotonis;/;Kalmia latifolia;Pieris japonica;/;Balanophora involucrata	435.131	3.96235	2.51726e+07	2.72018e+07	2.63354e+07	2.37101e+07
33	Syringic Acid	0.947687	JMSVCTWVEWCHDZ-UHFFFAOYSA-N	O=C(O)C1=CC(OC)=C(O)C(OC)=C1	C9H10O5	M197.045T253.753	Phenols	Acer nikoense;Ramulus Euonymi;Radix Stemoe;Radix cynchi atrati;Radix Isatidis seu Baphicacanthi;Herba Plantaginis;Fructus Meliae Toosendan;Herba Sedi sarmentosi;Folium Isatidis;Caulis Sargentodoxae;Ramulus Uncariae cum Uncis;Herba Inulae;Rhizoma Fagopyri Cymosi;Herba Selaginellae;radix tripterygii wilfordii;Radix Zanthoxyli;Fructus Aristolochiae;Fructus Hordei Germitus;Folium Rhododendri Daurici;…	197.045	4.22922	1.21237e+08	1.26565e+08	1.27264e+08	1.3256e+08
88	4-Methylcatechol	0.613902	ZBCATMYQYDCTIZ-UHFFFAOYSA-N	OC1=CC=C(C=C1O)C	C7H8O2	M123.045T258.690	Phenols	/	123.045	4.3115	7.24929e+07	7.61425e+07	7.43871e+07	7.36933e+07
83	Procyanidin B2	0.643483	XFZJEEAOWLFHDH-NFJBMHMQSA-N	C1C(C(OC2=C1C(=CC(=C2C3C(C(OC4=CC(=CC(=C34)O)O)C5=CC(=C(C=C5)O)O)O)O)O)C6=CC(=C(C=C6)O)O)O	C30H26O12	M577.136T262.207	Procyanidins	/;Rhizoma Dryriae;semen arecae;herba Menthae;Rheum sp.;Garcinia mangostana;Antenoron neofiliforme;Cinnamomum bejolghota;/;Ramulus Cinmomi;Davallia mariesii;Euphoria longan [Syn. Dimocarpus longan];Arachis hypogaea;Campylotropis hirtella;Flos Buddlejae;Aesculus hippocastanum;Cassia fistula;Vitis vinifera;Cortex Cinmomi;Dioscorea cirrhosa [Syn. Dioscorea pogonoides];Cola acuminata;Fagopyrum cymosum…	577.136	4.37012	4.7309e+07	4.91636e+07	2.58556e+07	2.89068e+07
75	[(2R,3S,4S,5R,6R)-6-[(2S,3S,4S,5R)-3,4-dihydroxy-2,5-bis(hydroxymethyl)oxolan-2-yl]oxy-3,4,5-trihydroxyoxan-2-yl]methyl 4-hydroxybenzoate	0.680701	CDTIMEVVBBGLIF-OVUASUNJSA-N	O=C(OCC1OC(OC2(OC(CO)C(O)C2O)CO)C(O)C(O)C1O)C3=CC=C(O)C=C3	C19H26O13	M461.131T267.970	Phenylpropanoids and polyketides	Polygala sibirica	461.131	4.46617	3.23633e+07	3.48225e+07	3.44804e+07	3.57726e+07
15	trans-4-Coumaric acid	0.987762	NGSWKAQJJWESNS-UHFFFAOYSA-N	OC(=O)C=CC1=CC=C(O)C=C1	C9H8O3	M163.040T268.220	Phenylpropanoids	Rhizoma Fagopyri Cymosi;/;/;Mangifera indica;Flos Inulae;Herba Hedyotis Diffusae;Imperata cylindrica var. major;Herba Cirsii Japonici;Cortex Lycii Radicis;Rhizoma Curcumae;Tadehagi triquetrum;herba meconpsis integrifoliae;Styrax;Herba Commelie;Senecio scandens [Syn. Senecio chinensis];Fructus Mori;Herba Speranskiae tuberculatae;Spora Lygodii;Radix et Rhizoma Notopterygii;Campsis grandiflora;/;Mic…	163.04	4.47033	7.69794e+07	7.86383e+07	7.85096e+07	8.05976e+07
14	syringaresinol	0.989152	KOWMJRJXZMEZLD-VGBAVMOLSA-N	OC1=C(OC)C=C(C=C1OC)C2OCC3C(OCC23)C4=CC(OC)=C(O)C(OC)=C4	C22H26O8	M417.153T271.068	Phenylpropanoids	Aquilaria sinensis;Herba Polygoni Avicularis;Fructus Xanthii sibirici;Taraxacum obovatum;Cortex Eucommiae;/;Apis mellifera ligustica;Flos Carthami;Rhizoma Polygoti;Radix Astragali;Radix Scutellariae;radix tripterygii wilfordii;Radix Zanthoxyli;/;Saussurea laniceps;Taraxacum mongolicum;Radix Semiaquilegiae;/;Rhizoma Curculiginis;/;Radix Aconiti;Radix Codonopsis pilosulae;/;Ancistrocladus korupensi…	417.153	4.51781	3.27375e+07	8.8652e+06	1.02067e+07	3.4095e+07
80	Homoorientin	0.663323	ODBRNZZJSYPIDI-VJXVFPJBSA-N	C1=CC(=C(C=C1C2=CC(=O)C3=C(O2)C=C(C(=C3O)C4C(C(C(C(O4)CO)O)O)O)O)O)O	C21H20O11	M447.094T271.137	Flavonoids	Pericarpium Citri Reticulatae Viride;herba Dianthi;fructus hippophae;Spica Prunellae;Rhizoma Cyperi;Fagopyrum tataricum;Herba Patriniae;Exocarpium Benincasae;Radix Glycyrrhizae;/;Gentiana rhodantha;/;Caulis Millettiae;Radix Platycodi;Flos Trollii chinensis;Semen Cassiae;Folium Polygoni Tinctorii;/;/;Herba Verbae;Fructus Hordei Germitus;Fructus Viticis;/;Radix Gentiae macrophyllae;Indigo turalis;/…	447.094	4.51895	7.44076e+07	7.55114e+07	7.43449e+07	7.74323e+07
28	4-Methoxysalicylic acid	0.967958	MRIXVKKOHPQOFK-UHFFFAOYSA-N	COC1=CC(=C(C=C1)C(=O)O)O	C8H8O4	M167.035T285.653	Phenols	Calophyllum polyanthum;Cortex Lycii Radicis;/	167.035	4.76088	2.25705e+07	2.06064e+07	2.08407e+07	2.10784e+07
82	Vicenin III	0.652033	MMDUKUSNQNWVET-MCIQUCDDSA-N	C1C(C(C(C(O1)C2=C3C(=C(C(=C2O)C4C(C(C(C(O4)CO)O)O)O)O)C(=O)C=C(O3)C5=CC=C(C=C5)O)O)O)O	C26H28O14	M563.142T293.526	Flavonoids	Ailanthus altissima;Oryza sativa;Picrasma quassioides [Syn. Picrasma ailanthoides];Quassia amara;Cortex Lycii Radicis;Exocarpium Benincasae;Radix Glycyrrhizae;Glycyrrhiza glabra;Senecio sceleratus;/;Herba Artemisiae Annuae;Rhizoma Arisaematis;Isodon lophanthoides var. gerardiana;Arisaema heterophyllum;Glycyrrhiza inflata;Radix Glycyrrhizae Praeparata;Radix Glycyrrhizae Preparata;/;Erigeron brevis…	563.142	4.8921	2.2203e+07	2.45994e+07	2.12762e+07	2.02044e+07
22	Ellagic acid	0.98157	AFSDNFLWKVMVRB-UHFFFAOYSA-N	C1=C2C3=C(C(=C1O)O)OC(=O)C4=CC(=C(C(=C43)OC2=O)O)O	C14H6O8	M300.999T300.207	Phenols	/	300.999	5.00344	8.99123e+07	9.40524e+07	9.36987e+07	9.33992e+07
35	Astringin	0.93883	PERPNFLGJXUDDW-CUYWLFDKSA-N	C1=CC(=C(C=C1C=CC2=CC(=CC(=C2)OC3C(C(C(C(O3)CO)O)O)O)O)O)O	C20H22O9	M405.120T302.297	Phenols	Rheum sp.	405.12	5.03828	2.34848e+07	2.51372e+07	2.49472e+07	2.31378e+07
63	Naringenin-7-O-rutinoside	0.738336	HXTFHSYLYXVTHC-UHFFFAOYNA-N	CC1OC(OCC2OC(OC3=CC(O)=C4C(=O)CC(OC4=C3)C3=CC=C(O)C=C3)C(O)C(O)C2O)C(O)C(O)C1O	C27H32O14	M579.173T306.736	Flavonoids		579.173	5.11227	2.57384e+07	1.51071e+07	1.45349e+07	2.61117e+07
73	Apigenin-8-C-glucoside-2'-rhamnoside	0.685386	LYGPBZVKGHHTIE-UHFFFAOYNA-N	CC1OC(OC2C(O)C(O)C(CO)OC2C2=C(O)C=C(O)C3=C2OC(=CC3=O)C2=CC=C(O)C=C2)C(O)C(O)C1O	C27H30O14	M577.158T308.812	Flavonoids		577.158	5.14687	4.4827e+07	4.72765e+07	4.61095e+07	5.85197e+07
70	isoferulic acid	0.698358	QURCVMIEKCOAJU-HWKANZROSA-N	O=C(O)C=CC1=CC=C(OC)C(O)=C1	C10H10O4	M193.051T311.330	Phenylpropanoids	Caulis Clematidis Armandii;Cimicifuga heracleifolia;Radix Salviae liguliobae;Souliea vaginata;Cimicifuga asiatica;Cimicifuga nanchuanensis;Radix Oryzae Glutinosae;Cimicifuga acerina;Rhizoma Cimicifugae;Beesia calthaefolia;Valeriana officinalis;Cimicifuga dahurica;Catalpa ovata;Cimicifuga racemosa;/;Herba Lobeliae Chinensis;/;/;Fructus Citri sarcodactylis;Salvia przewalskii;/;Phellodendron amurens…	193.051	5.18884	8.133e+07	6.72405e+07	8.49713e+07	6.82859e+07
13	Gallic acid	0.989715	LNTHITQWFMADLM-UHFFFAOYSA-N	OC(=O)C1=CC(O)=C(O)C(O)=C1	C7H6O5	M169.014T314.861	Phenols	/;Radix Ampelopsis;Radix Paeoniae Alba;Rhizoma Pinelliae;Herba Polygoni Avicularis;/;Radix Paeoniae Rubra;Fructus Leonuri;/;Radix et Rhizoma Rhei;/;Semen Cavaliae;Herba Euphorbiae humifusae;Herba Potentillae Discoloris;/;/;flos puerariae lobatae;Fructus Choerospondiatis;Folium Nelumbinis;Fructus Chebulae;Semen Sesami Nigrum;Herba Saxifragae;Rhizoma Polygoni cuspidati;Pericarpium Zanthoxyli;fructu…	169.014	5.24769	2.45899e+07	2.4366e+07	2.33421e+07	2.41908e+07
38	Quercetin-3-O-glucoside	0.91004	OVSQVDMCBVZWGM-UHFFFAOYSA-N	O=C2C(OC1OC(CO)C(O)C(O)C1(O))=C(OC3=CC(O)=CC(O)=C23)C4=CC=C(O)C(O)=C4	C21H20O12	M463.088T316.899	Flavonoids	Fructus tsaoko;Folium Nelumbinis;Herba Artemisiae Annuae;Herba Leonuri;Hypericum wightianum;Herba Polygoni Avicularis;/;Hypericum wightianum subsp. axillare;Radix Bupleuri;Epimedium koreanum;Eupatorium lindleyanum;Hypericum forrestii;Herba andrographitis;/;Lagerstroemia speciosa;/;Herba Hyperici Japonici;Radix Sanguisorbae;/;/;/;Herba Spirodelae;Brassica oleracea var. capitata;Crataegus kansuensi…	463.088	5.28166	6.98432e+08	7.07269e+08	2.62467e+08	2.41373e+08
84	Sinapic acid	0.639392	PCMORTLOPMLEFB-ONEGZZNKSA-N	COC1=CC(=CC(=C1O)OC)/C=C/C(=O)O	C11H12O5	M223.061T318.973	Phenylpropanoids	Radix chuanxiong；Rhizoma Chuanxiong;Cynanchum thesioides;Exocarpium Benincasae;Radix Glycyrrhizae;/;Radix Glycyrrhizae uralensis;/;Brassica oleracea var. capitata;Rhizoma Dryriae;Semen Glycine Max;Juglans nigra;Magnolia officinalis;Foeniculum vulgare;Lepidium sativum;Semen Sipis;Capparis spinosa;Citrus limonia;Citrus limonia;Herba Portulacae;Fructus Hordei Germitus;Erica australis;Citrus limon;Ci…	223.061	5.31622	9.25644e+07	9.14278e+07	9.2372e+07	9.13989e+07
72	(-)-Epicatechin gallate	0.69294	LSHVYAFMTMFKBA-TZIWHRDSSA-N	C1C(C(OC2=CC(=CC(=C21)O)O)C3=CC(=C(C=C3)O)O)OC(=O)C4=CC(=C(C(=C4)O)O)O	C22H18O10	M441.083T342.344	Flavonoids	Radix Ampelopsis;Rhizoma Fagopyri Cymosi;/;Ancistrocladus korupensis;Flos Buddlejae;Cortex Cinmomi;Fructus Phyllanthi;/;Radix Sanguisorbae;Herba Acalyphae;Camellia sinensis [Syn. Thea sinensis];Fructus Leonuri;Radix et Rhizoma Rhei;Scurrura atropurpurea;Rheum tanguticum;Prunus persica;Rheum palmatum;Fructus Corni	441.083	5.70573	8.82833e+06	8.2562e+06	1.07199e+08	1.19551e+07
65	Cichoric acid	0.73165	YDDGKXBLOXEEMN-IABMMNSOSA-N	C1=CC(=C(C=C1C=CC(=O)OC(C(C(=O)O)OC(=O)C=CC2=CC(=C(C=C2)O)O)C(=O)O)O)O	C22H18O12	M473.075T345.157	Phenolic acids	Cichorium intybus;Annona cherimolia;Taraxacum mongolicum;Herba Cichorii;Echinacea purpurea	473.075	5.75262	1.28786e+07	1.47672e+07	1.53081e+07	1.43321e+07
64	Taxifolin	0.738314	CXQWRCVTCMQVQX-LSDHHAIUSA-N	C1=CC(=C(C=C1C2C(C(=O)C3=C(C=C(C=C3O2)O)O)O)O)O	C15H12O7	M303.051T355.329	Flavonoids	Radix Isatidis seu Baphicacanthi;Fructus Choerospondiatis;Ramulus Cinmomi;Folium Rhododendri Daurici;Rhizoma Dioscoreae;/;Fructus Polygoni Orientalis;Rhizoma Smilacis Glabrae;Spi gleditsiae;Prunus amygdalus;Rhododendron mucronatum;Radix Paeoniae Rubra;/;Meconopsis punicea;Tadehagi triquetrum;Pistacia chinensis;Caulis Millettiae;Herba Selaginellae;herba meconpsis integrifoliae;/;Radix Ginseng;Fruc…	303.051	5.92214	6.98841e+07	6.60178e+07	6.89599e+07	7.00458e+07
2	(2S,3S)-2-(3,4-dihydroxyphenyl)-3,5,7-trihydroxy-6-methyl-2,3-dihydrochromen-4-one	1	KPCWWZLBHGSXPW-CVEARBPZSA-N	O=C1C2=C(O)C(=C(O)C=C2OC(C3=CC=C(O)C(O)=C3)C1O)C	C16H14O7	M317.066T363.237	Flavonoids	Cedrus atlantica	317.066	6.05395	5.1409e+06	5.08353e+06	7.4432e+06	7.48232e+06
78	Hydroxyferulic acid	0.668423	YFXWTVLDSKSYLW-UHFFFAOYSA-N	O=C(O)C=CC1=CC(O)=C(O)C(OC)=C1	C10H10O5	M209.046T363.271	Phenylpropanoids		209.046	6.05452	1.21172e+07	1.30926e+07	1.34003e+07	1.29474e+07
18	4-HYDROXYBENZOATE	0.987079	FJKROLUGYXJWQN-UHFFFAOYSA-N	C1=CC(=CC=C1C(=O)O)O	C7H6O3	M137.024T366.745	Benzoic acids and derivatives	Imperata cylindrica var. major;Nidus Vespae;Herba Pteridis multifidae;/;herba centellae;Mangifera indica;Fructus Psoraleae Corylifoliae;Diospyros kaki;Taraxacum mongolicum;Semen Cassiae;Fructus Viticis;Echinacea purpurea;Uvaria chamae;Radix Angelicae Dahuricae;Herba Lobeliae Chinensis;Paeonia veitchii;Plantago major;Cortex Lycii Radicis;Paeonia emodi;Drymaria diandra [Syn. Drymaria cordata ssp. d…	137.024	6.11242	3.2764e+07	3.28705e+07	3.25259e+07	3.35539e+07
36	Polydatin	0.936912	HSTZMXCBWJGKHG-CUYWLFDKSA-N	C1=CC(=CC=C1C=CC2=CC(=CC(=C2)OC3C(C(C(C(O3)CO)O)O)O)O)O	C20H22O8	M389.125T370.245	Phenols	Rhizoma Smilacis Glabrae;Rhizoma Polygoni cuspidati;Smilax menispermoidea;/;Polygonum multiflorum;Pleuropterus ciliinervis;Phytolacca americana [Syn. Phytolacca decandra ];Caulis Aristolochiae seu Clematis;Vatica rassak;Picea glehnii;Ramulus Mori;Rheum tanguticum;Rheum wittrocki;Schoenocaulon officinale;Lysidice rhodostegia;Rheum palmatum;Radix Kansui;Polygonum cuspidatum;Fructus Amomi;Polypodium…	389.125	6.17076	1.49871e+08	1.53007e+08	1.56935e+08	1.47254e+08
74	Safflomin A	0.683045	IAVUBSCVWHLRGE-UXEKTNMQSA-N	C1=CC(=CC=C1C=CC(=C2C(=C(C(=O)C(C2=O)(C3C(C(C(C(O3)CO)O)O)O)O)C4C(C(C(C(O4)CO)O)O)O)O)O)O	C27H32O16	M611.163T370.685	Chalcones	Rhizoma Zingiberis;Flos Carthami;Rhodiola sacra;/	611.163	6.17808	7.87484e+07	7.84766e+07	8.19038e+07	7.77762e+07
41	Genistin	0.895066	ZCOLJUOHXJRHDI-CMWLGVBASA-N	O=C1C(=COC2=CC(OC3OC(CO)C(O)C(O)C3O)=CC(O)=C12)C=4C=CC(O)=CC4	C21H20O10	M431.098T380.694	Flavonoids	Bulbus Fritillariae Cirrhosae;Radix Cyathulae;Semen Sojae Praeparata;flos puerariae lobatae;Dalbergia nitidula;Semen Glycine Max;fructus Sophorae;Lupinus luteus;Caulis Millettiae;Rhizoma Belamcandae;Fructus Gardeniae;Concretio Silicea Bambusae;Fructus Gardeniae;Ulex nanus;Glycine max;Radix Puerariae;Glycine max;Sophora japonica;Piptanthus nepalensis;Genista tinctoria;Herba Potentillae Chinensis	431.098	6.3449	3.62547e+09	3.82176e+09	3.62121e+09	3.75232e+09
26	alternariol monomethyl ether	0.96838	LCSDQFNUYFTXMT-UHFFFAOYSA-N	O=C1OC2=CC(O)=CC(=C2C3=CC(OC)=CC(O)=C13)C	C15H12O5	M271.061T385.560	Phenylpropanoids	/	271.061	6.42601	1.19572e+08	1.08341e+08	1.0868e+08	1.23699e+08
7	Resveratrol	0.998053	LUKBXSAWLPMMSZ-OWOJBTEDSA-N	OC1=CC=C(C=C1)C=CC=2C=C(O)C=C(O)C2	C14H12O3	M227.072T387.447	Phenols	/;Radix Ampelopsis;Rhizoma Polygoni cuspidati;Resi oliani;Fructus Mori;Rhizoma Belamcandae;Radix Boehmeriae;Veratrum album;Cassia dentata;Semen Phaseoli;Radix Cudraniae;Artocarpus dadah;Trifolium dubium;Smilax menispermoidea;Radix Kansui;/;Broussonetia papyrifera;Polygonum multiflorum;Polygonum cuspidatum;Testa Arachidis Hypogaeae;Arachis hypogaea;Caragana tibetica;Pleuropterus ciliinervis;Veratr…	227.072	6.45744	1.92364e+08	1.99338e+08	1.98356e+08	1.94302e+08
79	5,7-dihydroxy-6-methoxy-2-[4-[(2S,3R,4S,5S,6R)-3,4,5-trihydroxy-6-(hydroxymethyl)oxan-2-yl]oxyphenyl]chromen-4-one	0.663992	MORLNMAFXVHNAI-IWLDQSELSA-N	O=C1C=C(OC2=CC(O)=C(OC)C(O)=C12)C=3C=CC(OC4OC(CO)C(O)C(O)C4O)=CC3	C22H22O11	M461.109T388.111	Flavonoids		461.109	6.46852	3.83853e+08	3.95198e+08	3.83858e+08	3.91328e+08
57	6-[(2S,3R,4S,5S,6R)-4,5-dihydroxy-6-(hydroxymethyl)-3-[(2S,3R,4R,5R,6S)-3,4,5-trihydroxy-6-methyloxan-2-yl]oxyoxan-2-yl]-5,7-dihydroxy-2-(4-hydroxyphenyl)chromen-4-one	0.781936	BGPMMCPSTAYIEL-UTKQBPCESA-N	O=C1C=C(OC2=CC(O)=C(C(O)=C12)C3OC(CO)C(O)C(O)C3OC4OC(C)C(O)C(O)C4O)C=5C=CC(O)=CC5	C27H30O14	M577.157T391.779	Flavonoids	Tripterospermum japonicum;Tripterospermum taiwanense	577.157	6.52966	4.33455e+08	4.45084e+08	4.4696e+08	4.34133e+08
76	Kaempferol 3-O-arabinoside	0.680445	RNVUDWOQYYWXBJ-UHFFFAOYSA-N	OC1COC(OC2=C(OC3=CC(O)=CC(O)=C3C2=O)C2=CC=C(O)C=C2)C(O)C1O	C20H18O10	M417.082T395.918	Flavonoids	flos farfarae;/;Herba Potentillae Discoloris	417.082	6.59863	2.55985e+07	2.68826e+07	2.69817e+07	1.05877e+07
46	Eriodictyol	0.849076	SBHXYTNGIZCORC-ZDUSSCGKSA-N	C1C(OC2=CC(=CC(=C2C1=O)O)O)C3=CC(=C(C=C3)O)O	C15H12O6	M287.056T417.302	Flavonoids	Balanophora involucrata;Prunus amygdalus;Herba Scutellariae barbatae;herba Menthae;Onopordum acanthium;Herba Pteridis multifidae;Rhizoma Dryriae;Ramulus Euonymi;Radix Scutellariae;Caulis Millettiae;Eupatorium subhastatum;/;Lyonia ovalifolia;/;Viscum album;herba meconpsis integrifoliae;Herba Ephedrae;Radix Ephedrae;Asclepias eriocarpa;Fructus Ligustri lucidi;Fructus Ligustri lucidi;Mentha longifol…	287.056	6.95503	2.23433e+07	2.21737e+07	2.26467e+07	2.1029e+07
69	Kaempferol-3-O-glucoside-7-O-rhamnoside	0.71278	JYXSWDCPHRTYGU-UHFFFAOYNA-N	CC1OC(OC2=CC(O)=C3C(=O)C(OC4OC(CO)C(O)C(O)C4O)=C(OC3=C2)C2=CC=C(O)C=C2)C(O)C(O)C1O	C27H30O15	M593.151T436.831	Flavonoids		593.151	7.28052	2.96937e+07	3.18573e+07	3.044e+07	3.00125e+07
12	Emodin	0.990045	RHMXXJGYXNZAPX-UHFFFAOYSA-N	CC1=CC2=C(C(=C1)O)C(=O)C3=C(C2=O)C=C(C=C3O)O	C15H10O5	M269.045T453.836	Anthraquinones	Ampelopsis grossedentata [Syn. Ampelopsis cantoniesis var. grossedentata ];Bulbus Lilii ;Radix Ampelopsis;Radix Pulsatillae;Radix Isatidis seu Baphicacanthi;Dioscorea hypoglauca [Syn. Dioscorea collettii var. hypoglauca];herba Menthae;/;Fructus Xanthii sibirici;Epimedium koreanum;Lignum Aquilariae Resitum;Boehmeria platanifolia [Syn. Boehmeria tricuspis];Fructus Leonuri;/;Vladimiria souliei [Syn.…	269.045	7.56393	1.70667e+08	1.48802e+08	1.62046e+08	1.88504e+08
31	Iridin	0.963707	LNQCUTNLHUQZLR-OZJWLQQPSA-N	COC1=CC(=CC(=C1OC)O)C2=COC3=CC(=C(C(=C3C2=O)O)OC)OC4C(C(C(C(O4)CO)O)O)O	C24H26O13	M521.129T482.663	Flavonoids	Iris unguicularis;Iris dichotoma;Juniperus macropoda;/;Iris germanica;Ipomoea batatas [Syn. Convolvulus batatas];Folium Viticis Negundo;Calculus Bovis;Iris komonoensis;Rhizoma Belamcandae;Iris florentina	521.129	8.04438	1.10881e+07	1.10256e+07	1.12955e+07	1.11514e+07
89	4-hydroxy-9-(4-hydroxy-3,5-dimethoxyphenyl)-5a,6,8a,9-tetrahydro-5H-[2]benzofuro[5,6-f][1,3]benzodioxol-8-one	0.602844	JGGWNGRBXJWAOC-UHFFFAOYSA-N	O=C1OCC2CC3=C(O)C=4OCOC4C=C3C(C5=CC(OC)=C(O)C(OC)=C5)C12	C21H20O8	M399.109T482.694	Phenylpropanoids	Linum album;/;Podophyllum peltatum;Pelargonium zonale;Commiphora mukul	399.109	8.0449	9.30837e+06	9.83528e+06	9.84836e+06	9.1957e+06
61	Aurantio-obtusin beta-D-glucoside	0.715187	LQYQYAJWKXDTHR-PHVGODQESA-N	CC1=CC2=C(C(=C1O)OC)C(=O)C3=C(C(=C(C=C3C2=O)OC4C(C(C(C(O4)CO)O)O)O)OC)O	C23H24O12	M491.120T487.870	Flavonoids	Cassia obtusifolia	491.12	8.13116	9.539e+07	1.02559e+08	9.02401e+07	1.00945e+08
68	trifolirhizin	0.751921	VGSYCWGXBYZLLE-QEEQPWONSA-N	OCC1OC(OC2=CC=C3C(OCC4C5=CC=6OCOC6C=C5OC34)=C2)C(O)C(O)C1O	C22H22O10	M445.114T487.870	Isoflavonoids	/;Radix Sophorae flavescentis;Flos Mume;Resi myrrhae;/;Radix Sophorae Tonkinensis;Sophora viciifolia;Sophora pachycarpa;Caulis Mahoniae;/;Sophora japonica;flos Sophorae;fructus Sophorae;Sophora alopecuroides;Sophora Japonica L;Rubus hirsutus;Sorbaria arborea;Ramulus Uncariae cum Uncis;Trifolium pratense;Lespedeza bicolor;Radix Ginseng;Trifolium repens;/;Prunus persica;Lespedeza tomentosa;Sorbaria…	445.114	8.13116	2.04855e+08	2.13932e+08	2.05285e+08	2.03033e+08
11	Scutellarein	0.994019	JVXZRQGOGOXCEC-UHFFFAOYSA-N	C1=CC(=CC=C1C2=CC(=O)C3=C(O2)C=C(C(=C3O)O)O)O	C15H10O6	M285.040T498.101	Flavonoids	Bulbus Lilii ;/;Herba Scutellariae barbatae;Herba Plantaginis;Clerodendron fragrans;Scutellaria amoena;Scutellaria indica;Flos Carthami;Radix Scutellariae;Duranta repens;radix tripterygii wilfordii;Semen Oroxyli;Oroxylum indicum;Millingtonia hortensis;/	285.04	8.30168	9.77257e+08	9.90806e+08	1.0106e+09	9.87407e+08
56	Petunidin-3-O-beta-glucopyranoside	0.784161	CCQDWIRWKWIUKK-QKYBYQKWSA-O	OCC(O1)C(O)C(O)C(O)C1Oc(c3)c([o+1]c(c4)c(c(O)cc(O)4)3)c(c2)cc(OC)c(O)c(O)2	C22H23O12	M477.104T498.101	Flavonoids	Phaseolus vulgaris;Cotinus coggygria var. cinerea;Lagerstroemia indica;/	477.104	8.30168	2.98902e+07	2.86305e+07	2.78125e+07	3.10913e+07
54	Eupatilin	0.791376	DRRWBCNQOKKKOL-UHFFFAOYSA-N	COC1=C(C=C(C=C1)C2=CC(=O)C3=C(O2)C=C(C(=C3O)OC)O)OC	C18H16O7	M343.082T533.921	Flavonoids	Folium Artemisiae Argyi;Eupatorium semiserratum;Artemisia rubripes;/;Flos Chrysanthemi;Citrus reticulata;Herba Ephedrae;Helianthus mollis;/;Chrysanthemum indicum;Flos Chrysanthemi Indici	343.082	8.89868	2.66871e+07	2.71798e+07	2.83968e+07	2.7562e+07
21	Pinocembrin	0.985515	URFCJEUYXNAHFI-UHFFFAOYSA-N	O=C2C3=C(O)C=C(O)C=C3(OC(C1=CC=CC=C1)C2)	C15H12O4	M255.066T541.563	Flavonoids	Fructus Amomi Rotundus;/;Lignum Dalbergiae odoriferae Rosewood;Radix Stellariae;Goniothalamus griffithii;Pteris cretica var. nervosa [Syn. Pteris nervosa ];Radix Glycyrrhizae;flos puerariae lobatae;Broussonetia papyrifera;Glycyrrhiza glabra;Fructus Galangae;Fructus Piperis;Humulus lupulus;Pinus cembra;Folium Pini;Syzygium samarangense;Helichrysum italicum;Fructus Syzygii;Nicotiana tabacum	255.066	9.02606	2.08023e+07	1.70679e+07	3.9674e+07	4.00936e+07
3	Plathymenin	1	ZIKILYZOICUSQT-UHFFFAOYSA-N	O=C1C2=CC(O)=C(O)C=C2OC(C3=CC=C(O)C(O)=C3)C1	C15H12O6	M287.056T545.422	Flavonoids	Caulis Millettiae	287.056	9.09037	3.24707e+07	3.18769e+07	3.20644e+07	3.15746e+07
87	Eupafolin	0.617135	FHHSEFRSDKWJKJ-UHFFFAOYSA-N	COC1=C(C2=C(C=C1O)OC(=CC2=O)C3=CC(=C(C=C3)O)O)O	C16H12O7	M315.051T551.546	Flavonoids	/;Herba Lagotidis;Eupatorium subhastatum;Salvia plebeia;Rosmarinus officinalis;Lippia nodiflora;Eupatorium cuneifolium;Nepeta hindostana;Herba Inulae;Semen Oroxyli;Radix Ginseng;/	315.051	9.19243	1.20367e+09	1.22915e+09	1.23743e+09	1.2056e+09
45	Hydroxyvalerenic Acid	0.86193	XJNQXTISSHEQKD-UNXUOHHUSA-N	O=C(O)C(=CC1C2=C(C)CC(O)C2C(C)CC1)C	C15H22O3	M249.150T553.928	Sesquiterpenoids	Valeriana officinalis	249.15	9.23212	8.80099e+06	7.77806e+06	7.74258e+06	7.50353e+06
19	Luteolin	0.986944	IQPNAANSBPBGFQ-UHFFFAOYSA-N	C1=CC(=C(C=C1C2=CC(=O)C3=C(C=C(C=C3O2)O)O)O)O	C15H10O6	M285.040T567.919	Flavonoids	Folium Artemisiae Argyi;Fructus Anisi Stellati;/;Herba Patriniae;/;Herha Ajugae Ciliatae;Aquilaria sinensis;/;Herba Lobeliae Chinensis;Herba Scutellariae barbatae;/;Ricinus communis;Flos Dolichoris;Herba Polygoni Avicularis;herba Menthae;Herba Plantaginis;Lysimachia paridiformis;/;Herba andrographitis;Herba Sedi sarmentosi;Plantago major;/;Reseda luteola;Radix Salviae liguliobae;Vitex rotundifoli…	285.04	9.46532	2.32299e+08	2.24012e+08	2.21113e+08	2.23955e+08
52	6''-O-Acetylglycitin	0.799002	DUBPGEJGGVZKDD-PFKOEMKTSA-N	CC(=O)OCC1C(C(C(C(O1)OC2=C(C=C3C(=C2)OC=C(C3=O)C4=CC=C(C=C4)O)OC)O)O)O	C24H24O11	M487.125T573.218	Flavonoids	/	487.125	9.55364	8.04512e+07	8.25809e+07	1.85072e+07	1.82703e+07
37	Pectolinarigenin	0.936382	GPQLHGCIAUEJQK-UHFFFAOYSA-N	COC1=CC=C(C=C1)C2=CC(=O)C3=C(O2)C=C(C(=C3O)OC)O	C17H14O6	M313.072T579.192	Flavonoids	Picrasma quassioides [Syn. Picrasma ailanthoides];Herba Artemisiae Scopariae;Artemisia capillaris;Herba Schizonepetae;Herba Cirsii Japonici;Herba Cirsii Japonici;Trifolium pratense;Herba Lagotidis;Duranta repens;Flos Trollii chinensis;/;Herba Ephedrae;Paulownia tomentosa;Dolichandrone stipulata;Gmelina arborea	313.072	9.65321	1.8305e+08	1.88453e+08	1.86435e+08	1.84885e+08
49	Kaempferide	0.806477	SQFSKOYWJBQGKQ-UHFFFAOYSA-N	O=C1C(O)=C(OC2=CC(O)=CC(O)=C12)C3=CC=C(OC)C=C3	C16H12O6	M299.056T586.394	Flavonoids	Herba Cirsii Japonici;/;Herba Capsellae;Semen Astragali Complati;Rhizoma Kaempferiae;Cacumen Tamaricis;Kadsura peltigera [Syn. Kadsura longipedunculata ];Tamarix chinensis;Linaria dalmatica;Herba Pteridis multifidae;Sedum lineare [Syn. Sedum obtuso-lineare ];/;Caulis Piperis Kadsurae；Caulis Piperis futokadsurae;herba pyrolae chinensis;Herba Humuli Scandentis;Radix Adenophorae;Sedum sarmentosum;Cr…	299.056	9.77323	3.30397e+07	3.02762e+07	3.00977e+07	3.16685e+07
23	Kaempferol	0.977652	IYRMWMYZSQPJKC-UHFFFAOYSA-N	C1=CC(=CC=C1C2=C(C(=O)C3=C(C=C(C=C3O2)O)O)O)O	C15H10O6	M285.040T595.074	Flavonoids	Fagopyrum tataricum;Chrysanthemum indicum;Ganoderma Lucidum seu Japonicum;Mollugo pentaphylla;Cynanchum chinense;Radix et Rhizoma Rhodiolae;Uncaria macrophylla;Ardisiae japonicae;Folium Artemisiae Argyi;Fructus Anisi Stellati;/;Semen Lablab Album;Tilia alburnum;Semen Ginkgo;Ginkgo biloba;Patrinia villosa;Herba Patriniae;Thesium chinense;Radix Paeoniae Alba;/;Herba Lobeliae Chinensis;Herba Polygon…	285.04	9.9179	1.67985e+07	1.56477e+07	2.36607e+07	1.60179e+07
29	Medicarpin	0.966744	NSRJSISNDPOJOP-BBRMVZONSA-N	COC1=CC2=C(C=C1)C3COC4=C(C3O2)C=CC(=C4)O	C16H14O4	M269.082T599.283	Flavonoids	/;/;Cicer arietinum;Radix Glycyrrhizae;Lignum Dalbergiae odoriferae Rosewood;Arachis hypogaea;Erycibe expansa;Fructus Choerospondiatis;Trifolium pratense;Radix Astragali;Swartzia madagascariensis;Astragalus mongholicus;Dalbergia stevensonii;Andira inermis;Dalbergia variabilis;Melicope semecarpifolia;Apis mellifera ligustica	269.082	9.98804	3.21176e+07	3.51864e+07	3.37824e+07	3.36133e+07
17	Aurantio-obtusin	0.987166	RNXZPKOEJUFJON-UHFFFAOYSA-N	CC1=CC2=C(C(=C1O)OC)C(=O)C3=C(C(=C(C=C3C2=O)O)OC)O	C17H14O7	M329.067T599.912	Quinones	Exocarpium Citri grandis;Semen Cassiae	329.067	9.99853	3.11729e+07	3.81808e+07	3.9165e+07	4.27121e+07
4	Chrysin	1	RTIXKCRFFJGDFG-UHFFFAOYSA-N	C1=CC=C(C=C1)C2=CC(=O)C3=C(C=C(C=C3O2)O)O	C15H10O4	M253.051T625.659	Flavonoids	Elsholtzia bodinieri;Populus beijingensis;Pinus aristata;Scutellaria amoena;Apis mellifera ligustica;Pteris cretica var. nervosa [Syn. Pteris nervosa ];/;/;Ramulus Euonymi;/;Radix Scutellariae;Populus canadensis;Pinus monticola;Cinchona ledgeriana;Semen Cassiae;radix tripterygii wilfordii;pericarpium pyri;Populus tomentosa;Semen Oroxyli;Pinus excelsa;Populus davidiana;Folium Pini;Cassia occidenta…	253.051	10.4276	4.95639e+06	5.55144e+06	4.94631e+06	4.78125e+06
47	Medicagenic acid	0.836969	IDGXIXSKISLYAC-WNTKNEGGSA-N	CC1(CCC2(CCC3(C(=CCC4C3(CCC5C4(CC(C(C5(C)C(=O)O)O)O)C)C)C2C1)C)C(=O)O)C	C30H46O6	M501.323T629.364	Triterpenoids	/	501.323	10.4894	8.58838e+07	4.08273e+07	3.88547e+07	8.58409e+07
59	Antrapurol	0.755935	QBPFLULOKWLNNW-UHFFFAOYSA-N	C1=CC2=C(C(=C1)O)C(=O)C3=C(C2=O)C=CC=C3O	C14H8O4	M239.034T630.749	Quinones	Rhamnus purshiana;Polygonum multiflorum;Exocarpium Citri grandis;Cinchona ledgeriana;Semen Cassiae;Rhamnus crenata;Rumex crispus;Cassia siamea;Cassia occidentalis;Rheum palmatum	239.034	10.5125	6.05619e+06	6.32502e+06	6.52024e+06	6.66102e+06
51	Naringenin chalcone	0.800402	YQHMWTPYORBCMF-ZZXKWVIFSA-N	C1=CC(=CC=C1C=CC(=O)C2=C(C=C(C=C2O)O)O)O	C15H12O5	M271.061T656.687	Flavonoids	Cassia absus;Humulus lupulus	271.061	10.9448	1.01624e+07	1.35242e+08	8.20989e+06	6.51887e+06
43	Gnaphaliin	0.890463	OWQLBLNRUZULFV-UHFFFAOYSA-N	O=C1C(OC)=C(OC=2C(OC)=C(O)C=C(O)C1=2)C3=CC=CC=C3	C17H14O6	M313.072T657.171	Flavonoids	Helichrysum italicum	313.072	10.9529	4.59187e+07	4.76468e+07	4.59185e+07	4.76514e+07
16	Glycitein	0.987693	DXYUAIFZCFRPTH-UHFFFAOYSA-N	COC1=C(C=C2C(=C1)C(=O)C(=CO2)C3=CC=C(C=C3)O)O	C16H12O5	M283.062T658.227	Flavonoids	Codonopsis tangshen;Radix Aconiti;Glycine max;Semen Sojae Praeparata;Radix Codonopsis pilosulae;Herba Clinopodii;flos puerariae lobatae;Fructus Lycii;Glycine max;Flos Trollii chinensis;/;/;Radix Aucklandiae;Codonopsis subglobosa;Codonopsis pilosula var. modesta [Syn. Codonopsis modesta ];Piptanthus nanus	283.062	10.9705	3.57612e+08	3.72147e+08	3.85178e+08	3.89612e+08
53	Kaempferol-7-O-neohesperidoside	0.79896	ZEJXENDZTYVXDP-UHFFFAOYNA-N	CC1OC(OC2C(O)C(O)C(CO)OC2OC2=CC(O)=C3C(=O)C(O)=C(OC3=C2)C2=CC=C(O)C=C2)C(O)C(O)C1O	C27H30O15	M593.146T659.543	Flavonoids		593.146	10.9924	2.63419e+06	2.69838e+06	2.45953e+06	2.71697e+06
42	Diosmetin	0.89423	MBNGWHIJMBWFHU-UHFFFAOYSA-N	COC1=C(C=C(C=C1)C2=CC(=O)C3=C(C=C(C=C3O2)O)O)O	C16H12O6	M299.056T671.264	Flavonoids	Valeriana laxiflora;Sophora viciifolia;Herba Lobeliae Chinensis;herba Menthae;Herba Cirsii Japonici;Fructus Citri sarcodactylis;/;Spora Lygodii;Pericarpium Zanthoxyli;Herba Capsellae;Herba Schizonepetae;Flos Chrysanthemi;Radix Zanthoxyli;Herba Verbae;Herba Ephedrae;Derris eriocarpa;Scabiosa comosa;Radix et Rhizoma Notopterygii;Salvia tomentosa;Fructus Cnidii;/;Cryptotaenia japonica;Taraxacum offi…	299.056	11.1877	1.91382e+07	1.77264e+07	1.90685e+07	1.87038e+07
24	Biochanin A	0.972779	WUADCCWRTIWANL-UHFFFAOYSA-N	COC1=CC=C(C=C1)C1=COC2=CC(O)=CC(O)=C2C1=O	C16H12O5	M283.061T673.622	Flavonoids	Dalbergia volubilis;Glycine max;Trifolium subterraneum;Apis mellifera ligustica;Cortex erythrie;Trifolium pratense;Cicer arietinum;Caulis Millettiae;Myristica malabarica;Fructus Psoraleae Corylifoliae;Cotoneaster pannosus;Lignum Dalbergiae odoriferae Rosewood;/;Herba Acalyphae;Semen Sojae Praeparata;flos puerariae lobatae;/	283.061	11.227	3.94423e+07	3.56231e+07	3.24079e+07	4.04743e+07
8	Isorhamnetin	0.997123	IZQSVPBOUDKVDZ-UHFFFAOYSA-N	COC1=C(C=CC(=C1)C2=C(C(=O)C3=C(C=C(C=C3O2)O)O)O)O	C16H12O7	M315.051T693.880	Flavonoids	Rhizoma Fagopyri Cymosi;Semen Lablab Album;Semen Ginkgo;Ginkgo biloba;Patrinia villosa;Herba Patriniae;Radix Pulsatillae;/;Herba Polygoni Avicularis;Descurainia sophia;/;Radix Bupleuri;Dodonaea viscosa;Tamarix chinensis;Herba Sedi sarmentosi;Hippophae rhamnoides;/;Fructus Kochiae;Lamiophlomis rotata [Syn. Phlomis rotata ];Meconopsis horridula;Sedum lineare [Syn. Sedum obtuso-lineare ];Radix Glycy…	315.051	11.5647	1.09789e+07	4.67987e+06	5.07381e+06	5.50184e+06
10	Fisetin	0.995956	XHEFDIBZLJXQHF-UHFFFAOYSA-N	C1=CC(=C(C=C1C2=C(C(=O)C3=C(O2)C=C(C=C3)O)O)O)O	C15H10O6	M285.040T703.881	Flavonoids	Lignum Dalbergiae odoriferae Rosewood;/;Semen Cavaliae;Seriphidium finitum [Syn. Artemisia finita];Catechu;Acacia catechu;Pistacia chinensis;Anthyllis vulneraria;Toxicodendron succedaneum [Syn. Rhus succedanea ];Mangifera indica;Rhus sylvestris;Spi gleditsiae	285.04	11.7314	1.01544e+08	1.09193e+08	1.04316e+08	1.0845e+08
48	[(2S,3R,4S,5S,6R)-3,4,5-trihydroxy-6-(hydroxymethyl)oxan-2-yl] (1S,4aR,6aS,6bR,9R,10R,11R,12aR)-1,10,11-trihydroxy-9-(hydroxymethyl)-2,2,6a,6b,9,12a-hexamethyl-1,3,4,5,6,6a,7,8,8a,10,11,12,13,14b-tetradecahydropicene-4a-carboxylate	0.83214	CMZFNIMQBCBHEX-KXLFRROQSA-N	O=C(OC1OC(CO)C(O)C(O)C1O)C23CCC(C)(C)C(O)C3C4=CCC5C6(C)CC(O)C(O)C(C)(CO)C6CCC5(C)C4(C)CC2	C36H58O11	M665.392T706.202	Terpenoids	fructus hippophae;Spica Prunellae;Terminalia arjuna	665.392	11.77	3.69391e+06	3.03838e+06	3.36492e+06	3.72087e+06
62	Corosolic acid	0.748801	HFGSQOYIOKBQOW-UHFFFAOYNA-N	CC1CCC2(CCC3(C)C(=CCC4C5(C)CC(O)C(O)C(C)(C)C5CCC34C)C2C1C)C(O)=O	C30H48O4	M471.348T715.043	Terpenoids		471.348	11.9174	3.37494e+06	5.26125e+06	1.59489e+06	1.41513e+06
39	C12-AS (TENTATIVE)	0.909247	MOTZDAYCYVMXPC-UHFFFAOYSA-N	OS(=O)(=O)OCCCCCCCCCCCC	C12H26O4S	M265.148T724.512	Miscellaneous		265.148	12.0752	1.02382e+07	2.016e+07	8.3615e+06	2.49426e+07
27	(E)-5-(2,3-dimethyl-4,5,6,7-tetrahydro-1H-tricyclo[2.2.1.02,6]heptan-3-yl)-2-methylpent-2-enoic acid	0.968077	NZSCHTYUGUVLHG-WEVVVXLNSA-N	O=C(O)C(=CCCC1(C)C2CC3C(C2)C31C)C	C15H22O2	M233.154T738.949	Terpenoids	Radix et Rhizoma Notopterygii;Lignum Santaii Albi;Pterocarpus indicus;lignum pterocarpi indici	233.154	12.3158	2.97058e+06	3.53544e+06	3.36697e+06	3.12868e+06
60	Quillaic acid	0.753656	MQUFAARYGOUYEV-UAWZMHPWSA-N	CC1(CCC2(C(C1)C3=CCC4C5(CCC(C(C5CCC4(C3(CC2O)C)C)(C)C=O)O)C)C(=O)O)C	C30H46O5	M485.328T748.502	Terpenoids	/;Silene jenisseensis;Rhizoma Polygoni cuspidati;Psammosilene tunicoides;Quillaja saponaria	485.328	12.475	5.08556e+06	5.82919e+06	5.51319e+06	5.56843e+06
77	ESTRIOL	0.672218	PROQIPRRNZUXQM-ZXXIGWHRSA-N	OC1=CC=C2C(=C1)CCC3C2CCC4(C)C(O)C(O)CC34	C18H24O3	M287.165T786.740	Terpenoids	Fructus Lycii;Pericarpium Zanthoxyli;Foeniculum vulgare;Agastache rugosus;Asarum heterotropoides var. mandshuricum;Herba Humuli Scandentis;radix Peucedani;Ramulus Mori;Limnophila rugosa;Herba Asari;Homo sapiens	287.165	13.1123	2.85127e+06	3.02326e+06	2.89204e+06	3.10076e+06
32	Enoxolone	0.963528	MPDGHEJMBKOTSU-UHFFFAOYSA-N	CC1(C2CCC3(C(C2(CCC1O)C)C(=O)C=C4C3(CCC5(C4CC(CC5)(C)C(=O)O)C)C)C)C	C30H46O4	M469.333T820.452	Terpenoids	Glycyrrhiza glabra;Radix Glycyrrhizae;Glycyrrhiza aspera;Cortex Lycii Radicis;Exocarpium Benincasae;/;Radix Glycyrrhizae uralensis;/;Glycyrrhiza kansuensis;Herba Abri;Glycyrrhiza yunnanensis;Glycyrrhiza inflata;Radix Glycyrrhizae Praeparata;Radix Glycyrrhizae Preparata;/	469.333	13.6742	4.49e+06	2.69623e+06	2.39936e+06	2.78151e+06
34	(4aS,6aS,6bR,10S,12aR)-10-hydroxy-2,2,6a,6b,9,9,12a-heptamethyl-1,3,4,5,6,6a,7,8,8a,10,11,12,13,14b-tetradecahydropicene-4a-carboxylic acid	0.945658	MIJYXULNPSFWEK-FQRDBSNUSA-N	O=C(O)C12CCC(C)(C)CC2C3=CCC4C5(C)CCC(O)C(C)(C)C5CCC4(C)C3(C)CC1	C30H48O3	M455.354T895.313	Terpenoids	Styrax;/;Radix Achyranthis bidentatae;Semen Pharbitidis;Cephalotaxus fortunei;Amphipterygium adstringens;Oleum Storax;Radix Pacis quinquefolii;Fructus Kochiae;Folium Rhododendri Daurici;Cortex Moutan;Caulis Aristolochiae seu Clematis;Isodon amethystoides;Bergenia purpurascens;Herba Lycopi;Radix Boehmeriae	455.354	14.9219	6.85592e+06	6.9161e+06	8.4511e+06	6.67005e+06
